# Supplementary material for: Crystal structure of 4,6-di­amino-2-(methyl­sulfan­yl)pyridine-3-carbo­nitrile
Source: Acta Crystallogr E Crystallogr Commun. 2015 Feb 21;71(Pt 3):o197–8. doi: 10.1107/S2056989015003114 (PMC4350697; doi:10.1107/S2056989015003114)
Supplement: Supplementary file 1 [file e-71-0o197-sup1.cif]

##############################################################################
#                                                                            #
# This CIF contains the data in a paper accepted for publication in          #
# Acta Crystallographica Section E. It conforms to the requirements of       #
# Notes for Authors for Acta Crystallographica Section E, and has been       #
# peer reviewed under the auspices of the IUCr Commission on Journals.       #
#                                                                            #
# Full details of the Crystallographic Information File format               #
# are given in the paper "The Crystallographic Information File (CIF):       #
# a New Standard Archive File for Crystallography" by S. R. Hall, F. H.      #
# Allen and I. D. Brown [Acta Cryst. (1991), A47, 655-685].                  #
#                                                                            #
# The current version of the core CIF dictionary is obtainable from          #
# ftp://ftp.iucr.org/pub/cif_core.dic.                                       #
#                                                                            #
# Software is freely available for graphical display of the structure(s)     #
# in this CIF. For information consult the CIF software page                 #
# http://www.iucr.org/resources/cif/software.                                #
#                                                                            #
# This file may be used for bona fide research purposes within the           #
# scientific community so long as proper attribution is given to the journal # 
# article from which it was obtained.                                        #
#                                                                            #
##############################################################################
data_global
_audit_creation_method     'PLATON <TABLE ACC> option'
_journal_date_recd_electronic     2015-02-03
_journal_date_accepted     2015-02-13
_journal_name_full     'Acta Crystallographica, Section E'
_journal_year     2015
_journal_volume     71
_journal_issue      3
_journal_page_first     o197
_journal_page_last     o198
_journal_paper_category     HO
_journal_paper_doi     10.1107/S2056989015003114
_journal_coeditor_code     IS5390
_publ_contact_author_name
;
Mustafa R. Albayati
;
_publ_contact_author_address
;
Kirkuk University,
College of Science,
Department of Chemistry,
Kirkuk,
Iraq
;
_publ_contact_author_email     'shaabankamel@yahoo.com'
_publ_contact_author_fax     ?
_publ_contact_author_phone     ?
_publ_section_title
;
Crystal structure of 4,6-diamino-2-(methylsulfanyl)pyridine-3-carbonitrile
;
loop_
    _publ_author_name
    _publ_author_address
    'Mohamed, Shaaban K.'
;
Chemistry and Environmental Division,
Manchester Metropolitan University,
Manchester M1 5GD,
England
Chemistry Department,
Faculty of Science,
Mini University,
61519 El-Minia,
Egypt
;
    'Kyle S. Knight'
;
Department of Chemistry,
The University of Tennessee at Chattanooga,
Chattanooga, TN 37403,
USA
;
    'Akkurt, Mehmet'
;
Department of Physics,
Faculty of Sciences,
Erciyes University,
38039 Kayseri,
Turkey
;
    'Bahgat R. M. Hussein'
;
Chemistry Department,
Faculty of Science,
Sohag University,
82524 Sohag,
Egypt
;
    'Mustafa R. Albayati'
;
Kirkuk University,
College of Science,
Department of Chemistry,
Kirkuk,
Iraq
;
data_I
_database_code_depnum_ccdc_archive     'CCDC 1049335'
_chemical_name_systematic
;
4,6-Diamino-2-(methylsulfanyl)pyridine-3-carbonitrile
;
_chemical_name_common     ?
_chemical_formula_moiety     'C7 H8 N4 S'
_chemical_formula_sum     'C7 H8 N4 S'
_chemical_formula_structural     ?
_chemical_formula_iupac     'C7 H8 N4 S'
_chemical_formula_weight     180.23
_chemical_melting_point     ?
_symmetry_cell_setting     orthorhombic
_symmetry_space_group_name_H-M     'P 21 21 21'
_symmetry_space_group_name_Hall     'P 2ac 2ab'
loop_
    _symmetry_equiv_pos_site_id
    _symmetry_equiv_pos_as_xyz
    1 x,y,z
    2 1/2-x,-y,1/2+z
    3 1/2+x,1/2-y,-z
    4 -x,1/2+y,1/2-z
_cell_length_a     5.0863(7)
_cell_length_b     12.698(2)
_cell_length_c     13.069(2)
_cell_angle_alpha     90
_cell_angle_beta     90
_cell_angle_gamma     90
_cell_volume     844.1(2)
_cell_formula_units_Z     4
_cell_measurement_reflns_used     3713
_cell_measurement_theta_min     2.2331
_cell_measurement_theta_max     24.9839
_cell_measurement_temperature     200(2)
_exptl_crystal_description     needle
_exptl_crystal_colour     yellow
_exptl_crystal_size_max     0.400
_exptl_crystal_size_mid     0.090
_exptl_crystal_size_min     0.050
_exptl_crystal_size_rad     ?
_exptl_crystal_density_diffrn     1.418
_exptl_crystal_density_meas     ?
_exptl_crystal_density_method     'Not Measured'
_exptl_crystal_F_000     376
_exptl_absorpt_coefficient_mu     0.330
_exptl_absorpt_correction_type     multi-scan
_exptl_absorpt_process_details
;
(SADABS; Bruker, 2008)
;
_exptl_absorpt_correction_T_min     0.8327
_exptl_absorpt_correction_T_max     0.9837
_exptl_special_details     ?
_diffrn_ambient_temperature     200(2)
_diffrn_radiation_type     MoK\a
_diffrn_radiation_wavelength     0.71073
_diffrn_radiation_source     'XOS X-beam microfocus source'
_diffrn_radiation_monochromator     'doubly curved silicon crystal'
_diffrn_measurement_device_type     'Bruker SMART X2S benchtop'
_diffrn_measurement_method     '\w scans'
_diffrn_detector_area_resol_mean     ?
_diffrn_reflns_number     9083
_diffrn_reflns_av_R_equivalents     0.0373
_diffrn_reflns_theta_min     3.12
_diffrn_reflns_theta_max     25.02
_diffrn_reflns_theta_full     25.24
_diffrn_measured_fraction_theta_max     0.998
_diffrn_measured_fraction_theta_full     0.979
_diffrn_reflns_limit_h_min     -6
_diffrn_reflns_limit_h_max     6
_diffrn_reflns_limit_k_min     -15
_diffrn_reflns_limit_k_max     12
_diffrn_reflns_limit_l_min     -15
_diffrn_reflns_limit_l_max     15
_diffrn_reflns_reduction_process
;
;
_refine_special_details
;
Refinement on <i>F</i>^2^ for ALL reflections except those flagged by the user
for potential systematic errors. Weighted <i>R</i>-factors <i>wR</i> and all
goodnesses of fit <i>S</i> are based on <i>F</i>^2^, conventional
<i>R</i>-factors <i>R</i> are based on <i>F</i>, with <i>F</i> set to zero for
negative <i>F</i>^2^. The observed criterion of <i>F</i>^2^ > \s(<i>F</i>^2^)
is used only for calculating -<i>R</i>-factor-obs <i>etc</i>. and is not
relevant to the choice of reflections for refinement. <i>R</i>-factors based
on <i>F</i>^2^ are statistically about twice as large as those based on
<i>F</i>, and <i>R</i>-factors based on ALL data will be even larger.
;
_reflns_number_total     1487
_reflns_number_gt     1353
_reflns_threshold_expression     I>2\s(I)
_refine_ls_structure_factor_coef     Fsqd
_refine_ls_matrix_type     full
_refine_ls_R_factor_all     0.0317
_refine_ls_R_factor_gt     0.0256
_refine_ls_wR_factor_gt     0.0597
_refine_ls_wR_factor_ref     0.0620
_refine_ls_goodness_of_fit_ref     1.063
_refine_ls_restrained_S_all     1.064
_refine_ls_number_reflns     1487
_refine_ls_number_parameters     122
_refine_ls_number_restraints     6
_refine_ls_number_constraints     ?
_refine_ls_hydrogen_treatment     mixed
_refine_ls_weighting_scheme     calc
_refine_ls_weighting_details
              'w=1/[\s^2^(Fo^2^)+(0.0294P)^2^+0.1689P] where P=(Fo^2^+2Fc^2^)/3'
_atom_sites_solution_hydrogens     mixed
_atom_sites_solution_primary     ?
_atom_sites_solution_secondary     ?
_refine_ls_shift/su_max     0.000
_refine_ls_shift/su_mean     0.000
_refine_diff_density_max     0.201
_refine_diff_density_min     -0.129
_refine_ls_extinction_method     'none'
_refine_ls_abs_structure_details
;
Flack (1983)
;
_refine_ls_abs_structure_Flack     0.01(4)
loop_
    _atom_type_symbol
    _atom_type_description
    _atom_type_scat_dispersion_real
    _atom_type_scat_dispersion_imag
    _atom_type_scat_source
    C C 0.0033 0.0016 ' International Tables Vol C Tables 4.2.6.8 and 6.1.1.4'
    H H 0.0000 0.0000 ' International Tables Vol C Tables 4.2.6.8 and 6.1.1.4'
    N N 0.0061 0.0033 ' International Tables Vol C Tables 4.2.6.8 and 6.1.1.4'
    S S 0.1246 0.1234 ' International Tables Vol C Tables 4.2.6.8 and 6.1.1.4'
_computing_data_collection
;
APEX2 (Bruker, 2009)
;
_computing_cell_refinement
;
SAINT (Bruker, 2009)
;
_computing_data_reduction
;
SAINT (Bruker, 2009)
;
_computing_structure_solution
;
SHELXS2014 (Sheldrick, 2008)
;
_computing_structure_refinement
;
SHELXL2014 (Sheldrick, 2008)
;
_computing_molecular_graphics
;
ORTEP-3 for Windows (Farrugia, 2012)
;
_computing_publication_material
;
PLATON (Spek, 2009)
;
loop_
    _atom_site_type_symbol
    _atom_site_label
    _atom_site_fract_x
    _atom_site_fract_y
    _atom_site_fract_z
    _atom_site_U_iso_or_equiv
    _atom_site_thermal_displace_type
    _atom_site_calc_flag
    _atom_site_refinement_flags
    _atom_site_occupancy
    _atom_site_disorder_assembly
    _atom_site_disorder_group
    S S1 1.05518(13) 0.80355(6) 0.72687(5) 0.0304(2) Uani d . 1.000 . .
    N N1 0.8883(4) 0.62615(18) 0.63890(15) 0.0256(7) Uani d . 1.000 . .
    N N2 0.7653(6) 0.4785(2) 0.55086(19) 0.0410(9) Uani d D 1.000 . .
    N N3 0.3276(4) 0.5616(2) 0.86570(18) 0.0282(7) Uani d D 1.000 . .
    N N4 0.6450(4) 0.7998(2) 0.94969(16) 0.0322(7) Uani d . 1.000 . .
    C C1 0.7297(5) 0.5407(2) 0.6340(2) 0.0277(8) Uani d . 1.000 . .
    C C2 0.5369(5) 0.5181(2) 0.70666(18) 0.0268(8) Uani d . 1.000 . .
    C C3 0.5066(4) 0.5834(2) 0.79017(17) 0.0222(8) Uani d . 1.000 . .
    C C4 0.6745(5) 0.67178(19) 0.79768(17) 0.0217(8) Uani d . 1.000 . .
    C C5 0.8576(4) 0.6892(2) 0.71847(18) 0.0238(7) Uani d . 1.000 . .
    C C6 0.6581(5) 0.7431(2) 0.88141(19) 0.0242(8) Uani d . 1.000 . .
    C C7 1.2520(6) 0.7927(3) 0.6128(2) 0.0387(10) Uani d . 1.000 . .
    H H2 0.42720 0.45820 0.69870 0.0320 Uiso c RU 1.000 . .
    H H2A 0.894(5) 0.487(3) 0.509(2) 0.0620 Uiso d DU 1.000 . .
    H H2B 0.682(6) 0.4202(18) 0.545(3) 0.0620 Uiso d DU 1.000 . .
    H H3A 0.210(5) 0.5167(19) 0.849(2) 0.0420 Uiso d DU 1.000 . .
    H H3B 0.286(6) 0.6117(17) 0.9060(19) 0.0420 Uiso d DU 1.000 . .
    H H7A 1.32830 0.72190 0.60900 0.0580 Uiso c RU 1.000 . .
    H H7B 1.39330 0.84510 0.61490 0.0580 Uiso c RU 1.000 . .
    H H7C 1.14140 0.80510 0.55260 0.0580 Uiso c RU 1.000 . .
loop_
    _atom_site_aniso_label
    _atom_site_aniso_U_11
    _atom_site_aniso_U_22
    _atom_site_aniso_U_33
    _atom_site_aniso_U_12
    _atom_site_aniso_U_13
    _atom_site_aniso_U_23
    S1 0.0274(3) 0.0303(4) 0.0334(3) -0.0054(3) 0.0014(3) -0.0023(3)
    N1 0.0259(13) 0.0261(12) 0.0249(11) 0.0002(10) 0.0014(9) -0.0017(10)
    N2 0.0562(18) 0.0331(16) 0.0338(14) -0.0117(13) 0.0185(12) -0.0121(12)
    N3 0.0290(13) 0.0291(13) 0.0266(12) -0.0026(11) 0.0033(10) -0.0050(10)
    N4 0.0355(12) 0.0340(14) 0.0270(11) -0.0016(12) -0.0010(10) -0.0054(12)
    C1 0.0328(15) 0.0254(15) 0.0248(13) 0.0026(12) 0.0010(11) -0.0012(12)
    C2 0.0305(14) 0.0224(14) 0.0275(13) -0.0049(12) 0.0014(12) -0.0042(11)
    C3 0.0222(15) 0.0245(14) 0.0200(12) 0.0035(10) -0.0029(10) 0.0026(11)
    C4 0.0213(12) 0.0242(15) 0.0195(12) 0.0044(10) -0.0036(9) -0.0002(10)
    C5 0.0207(12) 0.0268(13) 0.0240(11) 0.0031(11) -0.0051(10) 0.0041(13)
    C6 0.0207(12) 0.0261(14) 0.0258(14) 0.0003(11) -0.0032(11) 0.0034(12)
    C7 0.0364(15) 0.045(2) 0.0347(15) -0.0091(15) 0.0057(12) 0.0038(15)
_geom_special_details
;
Bond distances, angles <i>etc</i>. have been calculated using the rounded
fractional coordinates. All su's are estimated from the variances of the
(full) variance-covariance matrix. The cell e.s.d.'s are taken into account in
the estimation of distances, angles and torsion angles
;
loop_
    _geom_bond_atom_site_label_1
    _geom_bond_atom_site_label_2
    _geom_bond_site_symmetry_1
    _geom_bond_site_symmetry_2
    _geom_bond_distance
    _geom_bond_publ_flag
    S1 C5 . . 1.769(3) no
    S1 C7 . . 1.801(3) no
    N1 C1 . . 1.354(3) no
    N1 C5 . . 1.322(3) no
    N2 C1 . . 1.355(4) no
    N3 C3 . . 1.371(3) no
    N4 C6 . . 1.149(3) no
    C1 C2 . . 1.395(4) no
    C2 C3 . . 1.379(3) no
    N2 H2A . . 0.86(3) no
    N2 H2B . . 0.86(2) no
    N3 H3A . . 0.86(2) no
    C3 C4 . . 1.414(3) no
    N3 H3B . . 0.85(2) no
    C4 C5 . . 1.410(3) no
    C4 C6 . . 1.423(3) no
    C2 H2 . . 0.9500 no
    C7 H7A . . 0.9800 no
    C7 H7B . . 0.9800 no
    C7 H7C . . 0.9800 no
loop_
    _geom_angle_atom_site_label_1
    _geom_angle_atom_site_label_2
    _geom_angle_atom_site_label_3
    _geom_angle_site_symmetry_1
    _geom_angle_site_symmetry_2
    _geom_angle_site_symmetry_3
    _geom_angle
    _geom_angle_publ_flag
    C5 S1 C7 . . . 101.63(14) no
    C1 N1 C5 . . . 116.9(2) no
    N1 C1 N2 . . . 115.2(2) no
    N1 C1 C2 . . . 123.5(2) no
    N2 C1 C2 . . . 121.3(2) no
    C1 C2 C3 . . . 119.6(2) no
    C1 N2 H2A . . . 123(2) no
    C1 N2 H2B . . . 121(3) no
    H2A N2 H2B . . . 115(3) no
    N3 C3 C2 . . . 121.5(2) no
    N3 C3 C4 . . . 120.8(2) no
    C2 C3 C4 . . . 117.7(2) no
    C3 N3 H3A . . . 114.6(18) no
    C3 N3 H3B . . . 117.3(18) no
    H3A N3 H3B . . . 119(3) no
    C5 C4 C6 . . . 120.2(2) no
    C3 C4 C5 . . . 118.2(2) no
    C3 C4 C6 . . . 121.6(2) no
    N1 C5 C4 . . . 124.1(2) no
    S1 C5 N1 . . . 118.61(17) no
    S1 C5 C4 . . . 117.28(18) no
    N4 C6 C4 . . . 179.3(3) no
    C1 C2 H2 . . . 120.00 no
    C3 C2 H2 . . . 120.00 no
    S1 C7 H7A . . . 109.00 no
    S1 C7 H7B . . . 109.00 no
    S1 C7 H7C . . . 109.00 no
    H7A C7 H7B . . . 109.00 no
    H7A C7 H7C . . . 110.00 no
    H7B C7 H7C . . . 110.00 no
loop_
    _geom_torsion_atom_site_label_1
    _geom_torsion_atom_site_label_2
    _geom_torsion_atom_site_label_3
    _geom_torsion_atom_site_label_4
    _geom_torsion_site_symmetry_1
    _geom_torsion_site_symmetry_2
    _geom_torsion_site_symmetry_3
    _geom_torsion_site_symmetry_4
    _geom_torsion
    _geom_torsion_publ_flag
    C7 S1 C5 C4 . . . . 180.0(2) no
    C7 S1 C5 N1 . . . . -0.5(2) no
    C1 N1 C5 C4 . . . . 0.9(4) no
    C1 N1 C5 S1 . . . . -178.60(18) no
    C5 N1 C1 C2 . . . . 1.2(4) no
    C5 N1 C1 N2 . . . . 179.4(2) no
    N2 C1 C2 C3 . . . . -179.9(2) no
    N1 C1 C2 C3 . . . . -1.8(4) no
    C1 C2 C3 C4 . . . . 0.4(3) no
    C1 C2 C3 N3 . . . . -177.1(2) no
    N3 C3 C4 C5 . . . . 179.0(2) no
    N3 C3 C4 C6 . . . . -2.3(4) no
    C2 C3 C4 C5 . . . . 1.5(3) no
    C2 C3 C4 C6 . . . . -179.7(2) no
    C3 C4 C5 N1 . . . . -2.3(4) no
    C6 C4 C5 S1 . . . . -1.6(3) no
    C6 C4 C5 N1 . . . . 179.0(2) no
    C3 C4 C5 S1 . . . . 177.24(18) no
loop_
    _geom_hbond_atom_site_label_D
    _geom_hbond_atom_site_label_H
    _geom_hbond_atom_site_label_A
    _geom_hbond_site_symmetry_A
    _geom_hbond_distance_DH
    _geom_hbond_distance_HA
    _geom_hbond_distance_DA
    _geom_hbond_angle_DHA
    _geom_hbond_publ_flag
    N2 H2A N3 2_664 0.86(3) 2.43(3) 3.225(4) 155(3) yes
    N2 H2B N4 4_646 0.86(2) 2.26(3) 3.083(4) 161(3) yes
    N3 H3B N4 3_467 0.85(2) 2.31(2) 3.128(3) 161(2) yes
    C7 H7A Cg1 1_655 0.98 2.77 3.552(4) 137 yes
_iucr_refine_instructions_details
;
TITL SKM-2 in P2(1)2(1)2(1)
CELL  0.71073   5.0863  12.6982  13.0691   90.000   90.000   90.000
ZERR     4.00   0.0007   0.0021   0.0020    0.000    0.000    0.000
LATT  -1
SYMM  1/2 + X, 1/2 - Y, - Z
SYMM  - X, 1/2 + Y, 1/2 - Z
SYMM  1/2 - X, - Y, 1/2 + Z
SFAC  C    H    N    S
UNIT  28   32   16   4
MERG   2
DFIX 0.86 0.01 N2 H2A
DFIX 0.86 0.01 N2 H2B
DANG 1.404623 0.03 H2A H2B
DFIX 0.86 0.01 N3 H3A
DFIX 0.86 0.01 N3 H3B
DANG 1.404623 0.03 H3A H3B
FMAP   2
PLAN   15
SIZE     0.050   0.090   0.400
ACTA
BOND   $H
CONF
L.S.  13
TEMP   -73.00
WGHT    0.029400    0.168900
FVAR       0.31627
C1    1    0.729733    0.540724    0.633959    11.00000    0.03279    0.02540 =
         0.02477   -0.00123    0.00099    0.00263
C2    1    0.536933    0.518140    0.706663    11.00000    0.03051    0.02239 =
         0.02750   -0.00425    0.00139   -0.00492
AFIX  43
H2    2    0.427200    0.458160    0.698678    11.00000   -1.20000
AFIX   0
C3    1    0.506593    0.583384    0.790172    11.00000    0.02224    0.02448 =
         0.02000    0.00264   -0.00286    0.00352
C4    1    0.674510    0.671783    0.797682    11.00000    0.02133    0.02416 =
         0.01949   -0.00022   -0.00358    0.00436
C5    1    0.857604    0.689220    0.718470    11.00000    0.02074    0.02677 =
         0.02403    0.00408   -0.00509    0.00308
C6    1    0.658102    0.743075    0.881414    11.00000    0.02066    0.02608 =
         0.02578    0.00339   -0.00318    0.00032
C7    1    1.251975    0.792665    0.612845    11.00000    0.03638    0.04506 =
         0.03467    0.00384    0.00570   -0.00905
AFIX 137
H7A   2    1.328334    0.721920    0.608982    11.00000   -1.50000
H7B   2    1.393291    0.845084    0.614863    11.00000   -1.50000
H7C   2    1.141417    0.805066    0.552626    11.00000   -1.50000
AFIX   0
N1    3    0.888325    0.626146    0.638900    11.00000    0.02589    0.02609 =
         0.02486   -0.00172    0.00137    0.00020
N2    3    0.765252    0.478544    0.550860    11.00000    0.05622    0.03310 =
         0.03376   -0.01213    0.01847   -0.01174
H2A   2    0.893780    0.486842    0.509318    11.00000   -1.50000
H2B   2    0.682250    0.420160    0.545413    11.00000   -1.50000
N3    3    0.327596    0.561614    0.865701    11.00000    0.02900    0.02910 =
         0.02659   -0.00497    0.00332   -0.00263
H3A   2    0.210070    0.516698    0.849248    11.00000   -1.50000
H3B   2    0.286131    0.611694    0.906032    11.00000   -1.50000
N4    3    0.645019    0.799814    0.949687    11.00000    0.03554    0.03399 =
         0.02703   -0.00537   -0.00097   -0.00158
S1    4    1.055184    0.803549    0.726866    11.00000    0.02739    0.03028 =
         0.03340   -0.00226    0.00142   -0.00541
HKLF 4
REM  SKM-2 in P2(1)2(1)2(1)
REM R1 =  0.0256 for    1353 Fo > 4sig(Fo)  and  0.0317 for all    1487 data
REM    122 parameters refined using      6 restraints
END
WGHT      0.0294      0.1689
REM Highest difference peak  0.201,  deepest hole -0.129,  1-sigma level  0.034
Q1    1   1.1505  0.8014  0.6642  11.00000  0.05    0.20
Q2    1   0.4992  0.4593  0.7087  11.00000  0.05    0.14
Q3    1   0.5307  0.6526  0.7780  11.00000  0.05    0.14
Q4    1   0.7063  0.6977  0.7457  11.00000  0.05    0.13
Q5    1   1.1151  0.8089  0.8019  11.00000  0.05    0.13
Q6    1   0.9440  0.7367  0.7270  11.00000  0.05    0.12
Q7    1   0.6854  0.6851  0.8538  11.00000  0.05    0.12
Q8    1   0.5849  0.5240  0.7642  11.00000  0.05    0.12
Q9    1   0.4691  0.5625  0.7398  11.00000  0.05    0.12
Q10   1   0.8564  0.6412  0.5816  11.00000  0.05    0.12
Q11   1   0.7171  0.8085  0.8909  11.00000  0.05    0.12
Q12   1   0.2549  0.6395  0.8024  11.00000  0.05    0.11
Q13   1   0.6749  0.7306  0.9543  11.00000  0.05    0.11
Q14   1   0.7505  0.5165  0.4760  11.00000  0.05    0.10
Q15   1   1.2180  0.8669  0.5769  11.00000  0.05    0.10
;
