# Supplementary material for: Crystal structure of 4,6-di­amino-2-(methyl­sulfan­yl)pyridine-3-carbo­nitrile
Source: Acta Crystallogr E Crystallogr Commun. 2015 Feb 21;71(Pt 3):o197–8. doi: 10.1107/S2056989015003114 (PMC4350697; doi:10.1107/S2056989015003114)
Supplement: Supplementary file 2 [file e-71-0o197-Isup2.hkl]

#
# h,k,l, Fc-squared, Fo-squared, sigma(Fo-squared), status flag
#
data_I
_shelx_title ' SKM-2 in P2(1)2(1)2(1)'
_shelx_refln_list_code          4
_shelx_F_calc_maximum       97.92
_exptl_crystal_F_000       376.00
_reflns_d_resolution_high  0.8402

loop_
 _space_group_symop_operation_xyz
 'x, y, z'
 'x+1/2, -y+1/2, -z'
 '-x, y+1/2, -z+1/2'
 '-x+1/2, -y, z+1/2'

_cell_length_a     5.0863
_cell_length_b    12.6982
_cell_length_c    13.0691
_cell_angle_alpha  90.000
_cell_angle_beta   90.000
_cell_angle_gamma  90.000

_shelx_F_squared_multiplier     1.000

loop_
 _refln_index_h
 _refln_index_k
 _refln_index_l
 _refln_F_squared_calc
 _refln_F_squared_meas
 _refln_F_squared_sigma
 _refln_observed_status
   2   0   0        220.06        242.10         4.43 o
   4   0   0          0.15          3.94         2.65 o
   6   0   0         19.23         10.91         9.60 o
   1   1   0       3296.44       3265.88        26.21 o
   2   1   0       1081.09       1171.71         9.57 o
   3   1   0         32.42         33.35         1.57 o
   4   1   0        162.92        154.75         3.89 o
   5   1   0        232.69        221.30         6.16 o
   6   1   0        180.46        174.70         7.88 o
   0   2   0       1268.05       1258.72        22.74 o
   1   2   0       1063.38       1044.94         8.84 o
   2   2   0        156.16        136.49         3.55 o
   3   2   0        277.60        277.95         3.88 o
   4   2   0        359.44        371.71         6.00 o
   5   2   0        217.88        214.15         6.90 o
   6   2   0          0.02         -3.97         3.97 o
   1   3   0        663.99        694.92         7.10 o
   2   3   0       1843.59       1926.58        18.10 o
   3   3   0        837.72        845.22         8.62 o
   4   3   0          4.91          2.45         2.00 o
   5   3   0          3.22          4.45         3.82 o
   0   4   0       2436.08       2333.30        57.98 o
   1   4   0          0.81          1.34         1.35 o
   2   4   0        269.53        283.00         5.43 o
   3   4   0        495.80        467.33         6.66 o
   4   4   0         70.60         71.96         2.94 o
   5   4   0         49.77         57.19         5.11 o
   1   5   0       1998.92       2139.17        24.35 o
   2   5   0        114.61        125.57         3.93 o
   3   5   0         46.29         46.26         2.24 o
   4   5   0          9.42          7.39         2.73 o
   5   5   0        357.93        353.41         9.97 o
   0   6   0        782.00        802.98        15.22 o
   1   6   0       1787.31       1878.85        24.89 o
   2   6   0          5.30          2.47         1.95 o
   3   6   0         56.24         44.91         2.64 o
   4   6   0          0.60          0.55         2.71 o
   5   6   0          1.36         -4.05         4.05 o
   1   7   0         65.87         67.33         3.18 o
   2   7   0        374.85        391.97         6.15 o
   3   7   0         21.39         24.29         2.97 o
   4   7   0        149.66        144.05         4.79 o
   5   7   0        175.40        172.64         8.38 o
   0   8   0       1609.67       1544.87        38.31 o
   1   8   0         37.90         37.67         3.50 o
   2   8   0         40.95         46.46         2.37 o
   3   8   0        171.48        161.21         5.77 o
   4   8   0         15.60         13.80         3.02 o
   5   8   0         18.99         27.41         4.43 o
   1   9   0         38.45         42.45         4.44 o
   2   9   0         93.43         81.23         3.68 o
   3   9   0         44.09         45.75         4.07 o
   4   9   0        354.09        348.47         8.20 o
   0  10   0        740.12        742.07        37.26 o
   1  10   0         91.66         82.85         5.32 o
   2  10   0        388.16        368.67         8.71 o
   3  10   0          0.12         -3.56         3.56 o
   4  10   0         14.71         13.43         3.68 o
   1  11   0          5.40          4.21         4.82 o
   2  11   0         94.36        119.73         6.56 o
   3  11   0         68.13         68.20         9.46 o
   4  11   0        118.84        121.03         6.16 o
   0  12   0        223.04        211.62        12.92 o
   1  12   0        124.61        135.56         6.13 o
   2  12   0          0.73         -1.94         4.92 o
   3  12   0        244.03        246.29         8.33 o
   1  13   0        112.58        104.71         7.09 o
   2  13   0         61.24         58.44         6.19 o
   3  13   0         38.90         44.13         6.55 o
   0  14   0         22.77         10.22         7.61 o
   1  14   0          2.87         -5.45         5.45 o
   2  14   0         19.01         16.24         5.79 o
   1   0   1         29.82         20.36         0.89 o
   2   0   1        815.08        876.77         7.29 o
   3   0   1        244.46        226.95         3.49 o
   4   0   1         38.31         36.01         2.26 o
   5   0   1        393.34        413.24        11.76 o
   6   0   1         59.98         49.84         5.43 o
  -6   1   1         91.79         91.77         6.08 o
  -5   1   1        731.88        707.40        13.31 o
  -4   1   1         71.45         70.50         3.22 o
  -3   1   1        170.76        164.98         2.88 o
  -2   1   1        467.51        474.49         4.77 o
  -1   1   1        378.87        409.31         5.07 o
   1   1   1        383.92        410.89         3.69 o
   2   1   1        466.14        465.35         4.49 o
   3   1   1        160.59        147.66         2.64 o
   4   1   1         74.75         75.85         2.73 o
   5   1   1        732.00        726.05        11.81 o
   6   1   1         89.31         88.44         5.23 o
  -5   2   1          0.82         -1.20         2.96 o
  -4   2   1        194.68        195.32         4.36 o
  -3   2   1        559.35        565.02         6.97 o
  -2   2   1        956.50       1017.48        10.61 o
  -1   2   1       5199.74       5249.20        48.03 o
   0   2   1       1818.23       1731.61        18.04 o
   1   2   1       5242.87       5347.57        52.87 o
   2   2   1        979.63       1034.54         9.06 o
   3   2   1        560.70        559.32         6.54 o
   4   2   1        193.69        191.37         3.67 o
   5   2   1          0.98         -0.29         3.62 o
  -5   3   1        384.89        391.51        11.43 o
  -4   3   1        730.85        736.59         9.93 o
  -3   3   1        187.25        182.83         3.64 o
  -2   3   1       1066.90       1088.09        11.24 o
  -1   3   1          9.32          7.08         1.19 o
   0   3   1         20.49         10.73         1.25 o
   1   3   1          8.23          7.49         0.93 o
   2   3   1       1059.89       1084.25        10.08 o
   3   3   1        190.28        188.62         3.31 o
   4   3   1        740.47        703.69        14.18 o
   5   3   1        384.45        363.81         8.78 o
  -5   4   1         10.48          9.82         4.09 o
  -4   4   1        386.82        374.24         6.31 o
  -3   4   1         75.77         79.41         2.73 o
  -2   4   1        862.79        910.35        12.68 o
  -1   4   1        249.14        266.85         3.97 o
   0   4   1       4633.35       4411.96        44.07 o
   1   4   1        254.24        285.27         3.77 o
   2   4   1        866.61        900.12        11.49 o
   3   4   1         74.98         81.07         2.43 o
   4   4   1        386.02        379.66         9.00 o
   5   4   1          9.97         11.39         3.73 o
  -5   5   1         77.89         70.87         5.26 o
  -4   5   1        399.84        390.35         8.27 o
  -3   5   1          7.64          5.42         1.84 o
  -2   5   1        232.84        224.01         5.15 o
  -1   5   1        644.05        659.24         8.86 o
   0   5   1        804.70        768.26        10.07 o
   1   5   1        647.51        658.98        10.46 o
   2   5   1        235.99        232.20         4.69 o
   3   5   1          7.40          6.56         1.79 o
   4   5   1        408.75        388.74         7.14 o
   5   5   1         77.99         78.10         5.98 o
  -5   6   1          9.38          2.73         3.90 o
  -4   6   1         15.58         17.78         3.03 o
  -3   6   1         10.76         10.34         2.19 o
  -2   6   1        466.31        468.94         8.71 o
  -1   6   1        706.10        717.48        10.27 o
   0   6   1        528.60        496.86         7.67 o
   1   6   1        698.45        734.24        11.08 o
   2   6   1        461.18        462.75         7.04 o
   3   6   1         11.82          9.58         2.22 o
   4   6   1         16.07         18.55         2.90 o
   5   6   1          9.62         10.55         5.36 o
  -5   7   1        105.56        113.83         8.38 o
  -4   7   1        104.16        101.44         4.30 o
  -3   7   1        202.76        213.85         5.98 o
  -2   7   1        428.45        442.54         8.59 o
  -1   7   1         40.24         42.21         3.08 o
   0   7   1          8.37         13.07         2.57 o
   1   7   1         42.47         44.59         3.66 o
   2   7   1        428.10        435.72         6.52 o
   3   7   1        199.76        199.11         4.85 o
   4   7   1        100.96        100.32         4.46 o
   5   7   1        103.03        109.62         5.34 o
  -5   8   1         12.56         10.82         5.28 o
  -4   8   1          0.62         -3.85         3.85 o
  -3   8   1        175.19        161.13         5.58 o
  -2   8   1         69.97         76.71         5.82 o
  -1   8   1        409.06        372.86         8.01 o
   0   8   1        461.72        461.83         8.50 o
   1   8   1        398.55        361.82         7.18 o
   2   8   1         73.56         83.90         2.97 o
   3   8   1        177.70        168.91         5.78 o
   4   8   1          0.57          0.99         2.85 o
   5   8   1         12.41         16.42         4.31 o
  -4   9   1         13.06         16.15         3.69 o
  -3   9   1        243.01        251.99         7.08 o
  -2   9   1         29.52         24.36         3.71 o
  -1   9   1        163.27        170.06         6.13 o
   0   9   1          0.00         -0.46         3.01 o
   1   9   1        163.89        169.46         5.98 o
   2   9   1         30.59         27.75         3.31 o
   3   9   1        240.53        253.32         7.04 o
   4   9   1         12.59          8.92         3.46 o
  -4  10   1         13.62         14.76         3.80 o
  -3  10   1         23.79         16.03         3.74 o
  -2  10   1         91.75         86.68         5.73 o
  -1  10   1        428.49        421.03         9.42 o
   0  10   1          0.14         -1.29         2.81 o
   1  10   1        430.11        446.35        11.08 o
   2  10   1         93.11         96.89         5.07 o
   3  10   1         22.29         16.84         3.90 o
   4  10   1         13.22         11.08         3.52 o
  -4  11   1         14.00         13.75         5.61 o
  -3  11   1         25.76         27.19         4.09 o
  -2  11   1         11.09          7.62         4.86 o
  -1  11   1         43.92         42.34         3.96 o
   0  11   1         69.68         84.12         5.90 o
   1  11   1         42.87         41.50         5.36 o
   2  11   1         11.40          7.50         5.66 o
   3  11   1         28.14         32.22         5.71 o
   4  11   1         13.65         18.63         4.97 o
  -3  12   1         30.60         22.57         7.21 o
  -2  12   1         21.93         23.63         5.24 o
  -1  12   1        397.53        401.91        11.30 o
   0  12   1        108.81        108.80         6.48 o
   1  12   1        395.75        397.62        11.15 o
   2  12   1         22.93         35.42         7.26 o
   3  12   1         31.60         35.76         6.96 o
  -3  13   1         18.14          5.57         9.41 o
  -2  13   1        246.85        252.96         9.35 o
  -1  13   1        102.51        114.64         7.12 o
   0  13   1         49.75         57.07         5.92 o
   1  13   1        103.12        106.72         8.24 o
   2  13   1        244.15        245.43         9.54 o
   3  13   1         18.72          7.09         8.09 o
  -2  14   1        223.52        220.75         9.28 o
  -1  14   1        156.83        165.17        11.23 o
   0  14   1        225.00        236.35         8.60 o
   1  14   1        156.74        178.05        10.04 o
   2  14   1        221.86        238.56         9.48 o
   0  15   1          4.24         -6.74         6.74 o
   0   0   2       7627.65       7269.62        95.67 o
   1   0   2        223.48        197.86         2.27 o
   2   0   2       3338.10       3513.78        30.81 o
   3   0   2         36.86         37.59         1.76 o
   4   0   2         27.56         26.57         2.71 o
   5   0   2          0.25         -1.81         3.05 o
   6   0   2          3.03         -3.26         4.43 o
  -5   1   2         12.70         10.54         3.21 o
  -4   1   2        464.79        454.54         7.85 o
  -3   1   2        836.06        884.19         8.89 o
  -2   1   2         62.58         51.06         1.40 o
  -1   1   2       3064.53       3156.78        24.87 o
   0   1   2        312.30        326.86         3.59 o
   1   1   2       3073.29       3175.45        23.93 o
   2   1   2         58.00         48.00         1.40 o
   3   1   2        823.45        881.28        10.32 o
   4   1   2        466.21        452.40         6.52 o
   5   1   2         12.64         12.12         4.25 o
  -5   2   2         39.47         40.52         3.77 o
  -4   2   2         77.07         72.90         2.92 o
  -3   2   2        219.23        223.86         4.13 o
  -2   2   2        119.28        128.49         3.52 o
  -1   2   2       9587.79       9598.28        95.37 o
   0   2   2        998.90        976.45         9.04 o
   1   2   2       9505.46       9479.54        75.66 o
   2   2   2        130.14        134.42         2.67 o
   3   2   2        226.79        235.40         3.43 o
   4   2   2         78.70         79.77         2.40 o
   5   2   2         40.97         40.66         4.48 o
  -5   3   2          8.62         10.42         4.15 o
  -4   3   2        455.10        450.14         7.18 o
  -3   3   2        286.45        292.11         4.75 o
  -2   3   2         73.88         94.87         4.12 o
  -1   3   2       3017.00       3116.85        29.95 o
   0   3   2        983.69        923.24        11.68 o
   1   3   2       3002.76       3101.61        26.01 o
   2   3   2         79.14         96.56         2.81 o
   3   3   2        282.34        285.77         4.09 o
   4   3   2        444.04        448.78         6.35 o
   5   3   2          9.06          6.76         3.72 o
  -5   4   2         61.54         61.41         4.94 o
  -4   4   2         19.87         23.22         2.43 o
  -3   4   2        137.79        144.12         3.36 o
  -2   4   2        865.23        927.16        12.94 o
  -1   4   2        830.16        824.13        11.46 o
   0   4   2        126.10        123.79         2.47 o
   1   4   2        812.21        807.53         9.15 o
   2   4   2        866.38        921.51        10.39 o
   3   4   2        130.10        132.05         2.74 o
   4   4   2         19.94         21.52         2.39 o
   5   4   2         60.36         56.95         4.39 o
  -5   5   2         42.35         43.95         4.72 o
  -4   5   2         18.49         18.59         2.33 o
  -3   5   2        928.51        924.24        12.10 o
  -2   5   2          8.49          7.73         2.59 o
  -1   5   2        541.01        587.67         8.29 o
   0   5   2          0.03         -1.74         1.74 o
   1   5   2        541.37        602.56         8.27 o
   2   5   2          7.87          5.00         2.37 o
   3   5   2        926.14        924.77        10.47 o
   4   5   2         18.62         19.86         2.57 o
   5   5   2         44.31         50.23         4.41 o
  -5   6   2          2.34          4.70         3.99 o
  -4   6   2         73.53         72.95         3.75 o
  -3   6   2        112.07        112.83         3.96 o
  -2   6   2        255.26        254.56         6.27 o
  -1   6   2       1092.68       1074.64        13.56 o
   0   6   2        269.50        255.19         6.04 o
   1   6   2       1090.40       1078.94        15.18 o
   2   6   2        264.22        264.77         4.80 o
   3   6   2        110.94        112.01         4.17 o
   4   6   2         70.96         73.36         3.28 o
   5   6   2          2.47          2.79         3.61 o
  -5   7   2         35.02         43.35         5.15 o
  -4   7   2        176.87        178.41         6.07 o
  -3   7   2        131.55        126.28         4.79 o
  -2   7   2         51.40         51.21         3.42 o
  -1   7   2        200.01        200.13         7.34 o
   0   7   2       1030.64       1030.81        17.98 o
   1   7   2        205.02        211.52         5.30 o
   2   7   2         50.37         57.73         2.71 o
   3   7   2        132.70        127.85         5.82 o
   4   7   2        179.16        185.79         6.41 o
   5   7   2         35.48         43.02         6.85 o
  -5   8   2         66.73         61.28         6.34 o
  -4   8   2         19.95         13.76         3.66 o
  -3   8   2         90.61         88.88         4.30 o
  -2   8   2        119.14        114.77         4.68 o
  -1   8   2        151.90        138.99         5.07 o
   0   8   2       1028.37       1073.82        18.17 o
   1   8   2        151.58        149.03         4.73 o
   2   8   2        116.66        112.64         3.81 o
   3   8   2         90.92         90.15         3.98 o
   4   8   2         19.87         23.83         3.09 o
   5   8   2         65.78         58.48         6.24 o
  -4   9   2        213.57        203.66         6.65 o
  -3   9   2         66.93         61.38         5.09 o
  -2   9   2         34.09         33.26         4.48 o
  -1   9   2        152.18        159.59         5.44 o
   0   9   2         71.55         73.01         3.88 o
   1   9   2        149.87        158.15         7.20 o
   2   9   2         31.75         37.59         3.84 o
   3   9   2         67.52         59.28         5.60 o
   4   9   2        219.58        215.31         6.50 o
  -4  10   2          8.08          4.84         5.08 o
  -3  10   2          5.45          5.19         3.57 o
  -2  10   2        404.17        398.62        10.47 o
  -1  10   2        146.21        148.19         5.37 o
   0  10   2        381.21        357.90         8.76 o
   1  10   2        144.44        138.69         6.43 o
   2  10   2        400.98        402.95         9.08 o
   3  10   2          6.11          0.78         3.67 o
   4  10   2          7.88         -0.08         3.90 o
  -4  11   2        228.72        224.80         8.76 o
  -3  11   2         96.09         90.57         7.08 o
  -2  11   2         14.27         12.86         4.77 o
  -1  11   2         75.86         82.23         4.44 o
   0  11   2         66.30         62.64         4.97 o
   1  11   2         73.58         88.49         6.02 o
   2  11   2         13.48         22.31         4.75 o
   3  11   2         97.09         98.29         6.14 o
   4  11   2        226.46        245.84        11.07 o
  -3  12   2         87.05         77.45        10.69 o
  -2  12   2         31.98         25.92         5.54 o
  -1  12   2        241.68        228.61         8.93 o
   0  12   2          1.07          4.41         4.33 o
   1  12   2        247.90        241.02         9.16 o
   2  12   2         32.55         32.98         5.55 o
   3  12   2         88.35         83.58         5.34 o
  -2  13   2         35.89         33.60         5.58 o
  -1  13   2         92.32        102.62         6.71 o
   0  13   2        108.47        117.24         6.03 o
   1  13   2         92.78        104.23         8.09 o
   2  13   2         34.24         31.07         6.07 o
  -2  14   2          8.01          0.84         5.36 o
  -1  14   2         19.78         14.19         5.55 o
   0  14   2          8.86          4.09         6.98 o
   1  14   2         19.31         17.30         7.47 o
   2  14   2          7.58         -0.18         7.86 o
   1   0   3       1373.10       1291.55         9.58 o
   2   0   3          7.30         20.83         1.49 o
   3   0   3        214.56        235.69         3.61 o
   4   0   3         86.63         87.42         2.93 o
   5   0   3         23.58         23.86         2.93 o
  -5   1   3         91.20         93.91         4.00 o
  -4   1   3         56.06         50.69         2.75 o
  -3   1   3       1184.78       1204.23        11.73 o
  -2   1   3        185.09        219.96         3.16 o
  -1   1   3        116.36        114.98         1.91 o
   0   1   3       1348.30       1307.18        10.70 o
   1   1   3        122.16        122.49         1.58 o
   2   1   3        193.19        229.71         3.27 o
   3   1   3       1171.81       1181.74        13.51 o
   4   1   3         54.80         60.98         2.81 o
   5   1   3         91.13        101.19         4.22 o
  -5   2   3         33.62         33.51         3.17 o
  -4   2   3        211.24        203.23         4.97 o
  -3   2   3        106.05        112.94         2.78 o
  -2   2   3        421.61        457.14         5.26 o
  -1   2   3       4600.63       4668.68        39.99 o
   0   2   3          5.45          6.61         0.79 o
   1   2   3       4625.21       4653.65        34.62 o
   2   2   3        437.25        466.16         4.69 o
   3   2   3        108.19        111.66         2.54 o
   4   2   3        208.92        194.81         4.81 o
   5   2   3         33.35         33.60         3.36 o
  -5   3   3          5.05         11.89         3.29 o
  -4   3   3        367.45        367.02         6.43 o
  -3   3   3        560.29        551.41         7.55 o
  -2   3   3        240.41        244.75         4.63 o
  -1   3   3        757.33        808.00         8.74 o
   0   3   3        161.88        164.01         2.45 o
   1   3   3        774.29        810.63         7.63 o
   2   3   3        244.87        249.04         3.34 o
   3   3   3        553.69        546.51         6.22 o
   4   3   3        369.85        366.44         5.82 o
   5   3   3          5.48          6.96         3.11 o
  -5   4   3         84.77         84.77         4.45 o
  -4   4   3        206.01        200.70         4.84 o
  -3   4   3        244.19        235.66         4.16 o
  -2   4   3       2392.95       2453.24        37.72 o
  -1   4   3       1037.67       1081.43        19.86 o
   0   4   3          2.73          5.31         1.17 o
   1   4   3       1025.06       1079.69        11.35 o
   2   4   3       2381.22       2428.64        24.83 o
   3   4   3        250.04        245.00         3.69 o
   4   4   3        206.15        196.30         5.16 o
   5   4   3         84.49         78.65         4.80 o
  -5   5   3         36.58         34.78         3.64 o
  -4   5   3        381.58        368.42         6.87 o
  -3   5   3        288.57        275.19        10.19 o
  -2   5   3        346.90        336.20         7.03 o
  -1   5   3        618.04        628.32        12.73 o
   0   5   3         97.28         91.47         4.55 o
   1   5   3        618.60        624.95         8.15 o
   2   5   3        340.12        329.88         5.58 o
   3   5   3        289.00        278.05         4.34 o
   4   5   3        392.40        392.37         7.45 o
   5   5   3         37.04         39.38         9.27 o
  -5   6   3        133.62        139.78         5.55 o
  -4   6   3        111.52        107.44         4.97 o
  -3   6   3        258.13        246.05         8.33 o
  -2   6   3        442.81        435.05         8.27 o
  -1   6   3        334.66        339.12         6.34 o
   0   6   3          5.04         10.26         2.30 o
   1   6   3        327.11        328.12         5.58 o
   2   6   3        438.88        421.40         7.31 o
   3   6   3        266.03        256.10         4.62 o
   4   6   3        111.90        113.42         4.47 o
   5   6   3        132.75        125.80         6.58 o
  -5   7   3        222.82        221.92         9.63 o
  -4   7   3        253.68        239.96         8.74 o
  -3   7   3         87.98         80.46         4.29 o
  -2   7   3        154.20        168.38         5.23 o
  -1   7   3        175.32        171.59         4.53 o
   0   7   3        576.72        576.28         9.36 o
   1   7   3        179.42        186.01         5.08 o
   2   7   3        156.14        159.86         4.81 o
   3   7   3         89.15         86.74         3.18 o
   4   7   3        249.11        252.91         8.99 o
   5   7   3        220.09        214.71         9.63 o
  -5   8   3         25.19         19.37         5.57 o
  -4   8   3         10.08         11.77         3.68 o
  -3   8   3         15.33         12.78         3.30 o
  -2   8   3        260.48        248.88         7.74 o
  -1   8   3        808.85        804.95        13.13 o
   0   8   3         69.49         65.32         3.36 o
   1   8   3        818.94        796.72        11.08 o
   2   8   3        263.92        260.14         6.19 o
   3   8   3         14.36          7.48         2.91 o
   4   8   3         11.00          9.02         3.30 o
   5   8   3         24.42         18.42         5.37 o
  -4   9   3         58.64         55.44         4.48 o
  -3   9   3        195.65        209.35         6.42 o
  -2   9   3         13.99          8.89         4.15 o
  -1   9   3          7.05          4.59         3.49 o
   0   9   3          2.47          3.82         2.74 o
   1   9   3          8.19          6.92         2.74 o
   2   9   3         14.78          9.80         3.65 o
   3   9   3        193.62        203.70         5.66 o
   4   9   3         59.10         63.91         6.23 o
  -4  10   3         93.53         98.43         9.17 o
  -3  10   3         15.91         16.85         5.32 o
  -2  10   3         40.56         42.16         4.60 o
  -1  10   3        307.83        310.12         7.45 o
   0  10   3          1.40         -0.46         3.73 o
   1  10   3        299.18        303.71         8.56 o
   2  10   3         39.68         46.59         5.00 o
   3  10   3         15.98         16.13         5.86 o
   4  10   3         95.14         95.43         6.75 o
  -3  11   3        170.08        165.02         8.95 o
  -2  11   3         22.68         17.04         4.39 o
  -1  11   3         11.54         12.82         3.48 o
   0  11   3       1128.95       1137.25        21.64 o
   1  11   3         11.17          5.25         4.30 o
   2  11   3         21.30         23.92         4.66 o
   3  11   3        170.61        180.73         6.57 o
  -3  12   3         33.72         26.03         6.43 o
  -2  12   3        180.31        179.19         7.27 o
  -1  12   3        150.26        152.42         7.25 o
   0  12   3         34.38         30.19         4.49 o
   1  12   3        150.47        154.62         6.49 o
   2  12   3        179.26        198.38        10.09 o
   3  12   3         33.48         44.70         5.41 o
  -2  13   3         32.71         29.24         6.09 o
  -1  13   3         56.03         68.04         6.18 o
   0  13   3         28.22         39.87         6.53 o
   1  13   3         57.02         63.31         5.36 o
   2  13   3         31.99         29.46         6.20 o
  -1  14   3         52.11         56.06         6.06 o
   0  14   3        281.86        284.80        10.35 o
   1  14   3         52.32         52.15         6.21 o
   0   0   4         22.95         20.83         1.10 o
   1   0   4         13.55         14.99         0.83 o
   2   0   4       2957.11       3189.05        28.20 o
   3   0   4          9.58          8.13         1.27 o
   4   0   4         37.05         35.55         2.28 o
   5   0   4        152.36        146.43         4.80 o
  -5   1   4          3.11          3.75         2.81 o
  -4   1   4        402.27        385.91         8.42 o
  -3   1   4         99.01        108.87         2.81 o
  -2   1   4        642.62        639.78         6.60 o
  -1   1   4        922.45        911.51         7.55 o
   0   1   4        767.13        778.84         6.63 o
   1   1   4        920.24        910.60         7.25 o
   2   1   4        656.47        654.01         6.51 o
   3   1   4         98.05        103.89         2.49 o
   4   1   4        398.56        393.59         6.35 o
   5   1   4          3.63          4.25         2.94 o
  -5   2   4        126.63        128.09         4.87 o
  -4   2   4         13.65         15.14         2.56 o
  -3   2   4        459.95        463.27         5.73 o
  -2   2   4        776.31        785.47         9.13 o
  -1   2   4       1218.37       1257.14        12.39 o
   0   2   4        576.92        569.84         5.34 o
   1   2   4       1241.00       1284.13        11.33 o
   2   2   4        794.83        816.11         7.48 o
   3   2   4        463.87        470.58         5.80 o
   4   2   4         15.26         11.05         2.19 o
   5   2   4        125.59        123.81         8.70 o
  -5   3   4         78.90         89.92         3.85 o
  -4   3   4        166.40        162.50         4.37 o
  -3   3   4        136.48        130.14         2.97 o
  -2   3   4        775.90        762.75        14.71 o
  -1   3   4         47.51         52.93         2.34 o
   0   3   4        574.95        672.05         6.67 o
   1   3   4         46.91         49.63         1.56 o
   2   3   4        756.86        758.79         7.11 o
   3   3   4        138.44        128.74         2.54 o
   4   3   4        167.63        163.41         4.30 o
   5   3   4         76.99         86.87         4.66 o
  -5   4   4          5.96          9.42         3.30 o
  -4   4   4         36.33         36.33         2.75 o
  -3   4   4          6.35          8.99         1.74 o
  -2   4   4       1362.54       1349.02        22.34 o
  -1   4   4        490.47        493.23        10.07 o
   0   4   4         42.15         44.41         2.62 o
   1   4   4        492.30        485.63         6.68 o
   2   4   4       1360.50       1371.85        12.84 o
   3   4   4          7.75          6.84         1.51 o
   4   4   4         39.43         41.28         2.83 o
   5   4   4          6.37          3.63         4.85 o
  -5   5   4         66.04         75.64         5.09 o
  -4   5   4         20.13         18.39         2.73 o
  -3   5   4        758.24        747.81        11.41 o
  -2   5   4        108.89        120.59         4.19 o
  -1   5   4        113.85        117.89         3.83 o
   0   5   4        505.85        488.57         8.74 o
   1   5   4        111.14        114.38         3.62 o
   2   5   4        103.68        109.57         3.34 o
   3   5   4        764.49        758.04         8.79 o
   4   5   4         19.64         23.43         2.99 o
   5   5   4         66.71         77.01         5.70 o
  -5   6   4          1.86          7.79         4.00 o
  -4   6   4         31.17         26.98         3.94 o
  -3   6   4        600.24        604.06         9.85 o
  -2   6   4        210.57        216.32         5.77 o
  -1   6   4        111.39        111.93         3.60 o
   0   6   4       1239.06       1226.48        20.28 o
   1   6   4        120.73        121.66         3.57 o
   2   6   4        203.19        206.51         4.64 o
   3   6   4        592.27        597.43         7.31 o
   4   6   4         28.24         28.43         3.07 o
   5   6   4          1.85         -1.01         4.68 o
  -5   7   4          2.30          4.73         3.98 o
  -4   7   4         38.32         44.36         4.26 o
  -3   7   4        399.86        397.46         8.42 o
  -2   7   4        456.94        440.11        12.31 o
  -1   7   4         58.10         58.81         2.79 o
   0   7   4        439.41        429.33         8.65 o
   1   7   4         58.99         55.62         3.70 o
   2   7   4        462.27        452.07         6.91 o
   3   7   4        409.56        394.02         5.70 o
   4   7   4         38.39         40.74         3.81 o
   5   7   4          1.89         -1.97         7.95 o
  -4   8   4        150.03        149.55         5.78 o
  -3   8   4        150.20        147.15         5.45 o
  -2   8   4        369.91        344.73         8.53 o
  -1   8   4         43.63         44.02         2.80 o
   0   8   4        682.52        657.02        11.51 o
   1   8   4         41.02         35.97         2.70 o
   2   8   4        370.63        356.86         6.13 o
   3   8   4        148.97        145.25         4.52 o
   4   8   4        146.71        132.27         6.24 o
  -4   9   4         25.72         31.04         4.16 o
  -3   9   4        140.00        145.29         5.55 o
  -2   9   4        108.59        110.34         5.31 o
  -1   9   4        406.28        396.13         8.03 o
   0   9   4         23.14         21.56         3.84 o
   1   9   4        399.78        390.06         7.85 o
   2   9   4        108.16        104.91         4.63 o
   3   9   4        138.27        130.88         4.50 o
   4   9   4         26.11         28.72         4.22 o
  -4  10   4          7.82          5.14         4.05 o
  -3  10   4         38.41         41.55         4.64 o
  -2  10   4         81.67         86.67         6.88 o
  -1  10   4          3.76          4.10         3.20 o
   0  10   4       1206.09       1163.29        18.59 o
   1  10   4          3.82          4.47         4.13 o
   2  10   4         84.67         87.81         4.47 o
   3  10   4         40.50         44.30         3.98 o
   4  10   4          8.22          7.14         3.81 o
  -3  11   4         29.28         22.82         7.01 o
  -2  11   4        110.89        113.69         5.92 o
  -1  11   4        184.33        178.29         7.26 o
   0  11   4        165.61        174.10         6.87 o
   1  11   4        178.09        182.16         6.98 o
   2  11   4        111.59        122.08         5.37 o
   3  11   4         28.97         29.52         3.86 o
  -3  12   4         24.86         13.76         5.62 o
  -2  12   4        143.33        154.92         7.02 o
  -1  12   4        166.84        152.16         7.62 o
   0  12   4          7.75          5.48         4.24 o
   1  12   4        171.57        178.38         7.00 o
   2  12   4        144.60        161.59         7.59 o
   3  12   4         24.63         26.44         4.81 o
  -2  13   4        108.50        112.02         6.79 o
  -1  13   4          3.28         -4.83         4.83 o
   0  13   4          7.39          7.55         4.95 o
   1  13   4          3.76          4.16         4.56 o
   2  13   4        111.40        121.69         7.12 o
  -1  14   4         45.82         47.37         6.83 o
   0  14   4          1.46          5.05         7.21 o
   1  14   4         47.76         49.07         8.58 o
   1   0   5        321.05        316.99         4.68 o
   2   0   5         52.54         38.72         1.32 o
   3   0   5          0.38          2.02         1.35 o
   4   0   5        491.21        479.95         7.40 o
   5   0   5         36.45         36.70         4.10 o
  -5   1   5        179.27        187.55         6.11 o
  -4   1   5         66.56         69.50         2.79 o
  -3   1   5        296.69        286.80         4.48 o
  -2   1   5        354.37        358.96         4.87 o
  -1   1   5        138.31        152.55         2.97 o
   0   1   5        177.75        153.97         2.65 o
   1   1   5        134.07        143.46         4.24 o
   2   1   5        360.14        361.92         4.32 o
   3   1   5        297.15        287.15         4.39 o
   4   1   5         63.98         71.65         3.00 o
   5   1   5        181.51        177.31         6.65 o
  -5   2   5         45.76         53.86         3.44 o
  -4   2   5         64.08         63.59         3.11 o
  -3   2   5        436.79        442.95         6.25 o
  -2   2   5        112.22        102.79         2.79 o
  -1   2   5        547.51        571.13         6.76 o
   0   2   5       2901.98       2875.70        26.16 o
   1   2   5        530.52        557.40         7.25 o
   2   2   5        106.74         99.36         2.12 o
   3   2   5        434.90        435.82         6.31 o
   4   2   5         60.25         58.04         2.75 o
   5   2   5         46.63         53.95         4.53 o
  -5   3   5         33.12         35.59         3.43 o
  -4   3   5         83.33         79.40         4.73 o
  -3   3   5        280.82        275.08         5.36 o
  -2   3   5        664.16        650.43        10.75 o
  -1   3   5         85.26         90.91         2.88 o
   0   3   5        641.93        680.30         8.40 o
   1   3   5         77.25         80.28         3.17 o
   2   3   5        667.61        663.53         6.93 o
   3   3   5        278.17        278.41         4.03 o
   4   3   5         81.74         82.99         4.40 o
   5   3   5         34.92         35.93         3.93 o
  -5   4   5         23.53         30.33         5.92 o
  -4   4   5          6.81          7.71         2.79 o
  -3   4   5        306.15        302.70         5.97 o
  -2   4   5       1349.10       1386.27        23.85 o
  -1   4   5        321.29        331.88         8.00 o
   0   4   5         34.52         14.94         2.18 o
   1   4   5        317.39        334.96         5.05 o
   2   4   5       1345.41       1373.66        13.49 o
   3   4   5        312.07        301.54         4.11 o
   4   4   5          6.36          9.72         2.65 o
   5   4   5         24.15         19.43         3.78 o
  -5   5   5          8.30          8.81         5.83 o
  -4   5   5        127.54        129.82         4.59 o
  -3   5   5        725.73        718.79        11.30 o
  -2   5   5       1314.37       1261.76        38.03 o
  -1   5   5        575.07        586.89         9.73 o
   0   5   5        120.70        146.25         5.15 o
   1   5   5        580.50        592.32         7.73 o
   2   5   5       1315.25       1274.01        12.98 o
   3   5   5        722.74        734.46         8.52 o
   4   5   5        120.80        123.29         4.41 o
   5   5   5          8.27         -1.04         3.98 o
  -5   6   5         15.70         12.34         4.68 o
  -4   6   5        236.14        221.45         6.93 o
  -3   6   5        648.93        634.56        14.97 o
  -2   6   5         28.93         33.14         3.81 o
  -1   6   5         26.28         27.66         2.26 o
   0   6   5       1305.26       1223.16        20.31 o
   1   6   5         26.96         26.18         2.18 o
   2   6   5         26.45         28.27         2.06 o
   3   6   5        650.15        644.78         8.60 o
   4   6   5        235.92        231.55         9.64 o
   5   6   5         15.30          8.84         5.31 o
  -5   7   5        229.72        227.52        12.01 o
  -4   7   5        106.19        107.88         5.29 o
  -3   7   5         33.51         35.05         3.07 o
  -2   7   5        782.23        771.57        13.93 o
  -1   7   5          1.00         -1.67         1.98 o
   0   7   5        146.97        138.16         5.97 o
   1   7   5          1.69          0.33         2.02 o
   2   7   5        779.42        762.03        11.82 o
   3   7   5         32.05         30.81         2.49 o
   4   7   5        106.04        119.28         5.66 o
   5   7   5        230.13        229.96        10.07 o
  -4   8   5        263.92        264.57        13.76 o
  -3   8   5         18.70         27.31         3.40 o
  -2   8   5        268.56        257.36         9.27 o
  -1   8   5        425.88        398.25         7.35 o
   0   8   5          0.17          2.02         3.10 o
   1   8   5        423.96        393.86         7.03 o
   2   8   5        259.87        256.56         5.92 o
   3   8   5         17.84         22.35         3.20 o
   4   8   5        267.95        275.36         8.31 o
  -4   9   5         44.41         37.35         4.36 o
  -3   9   5        161.37        167.85         6.35 o
  -2   9   5         28.23         20.77         4.11 o
  -1   9   5        380.05        377.91         7.94 o
   0   9   5         17.84         23.61         3.81 o
   1   9   5        383.14        373.75         8.54 o
   2   9   5         29.76         26.77         3.59 o
   3   9   5        158.33        167.42         5.59 o
   4   9   5         44.58         51.75         4.66 o
  -4  10   5         76.49         84.91         7.90 o
  -3  10   5        129.36        136.17         6.23 o
  -2  10   5         56.25         59.42         4.95 o
  -1  10   5         47.41         50.32         4.00 o
   0  10   5        106.52        100.53         6.03 o
   1  10   5         45.68         50.20         4.61 o
   2  10   5         58.37         54.23         4.60 o
   3  10   5        128.00        135.34         4.57 o
   4  10   5         76.48         82.60         5.39 o
  -3  11   5         94.77        108.05         7.20 o
  -2  11   5        272.97        266.43         8.64 o
  -1  11   5         61.94         65.57         5.51 o
   0  11   5        117.57        117.94         7.05 o
   1  11   5         65.50         70.70         5.10 o
   2  11   5        273.16        274.30         9.43 o
   3  11   5         91.33         92.87         4.72 o
  -3  12   5        105.20        116.74         7.81 o
  -2  12   5         41.55         39.61         5.20 o
  -1  12   5         30.32         40.05         6.45 o
   0  12   5         47.60         43.93         4.63 o
   1  12   5         31.52         28.94         4.68 o
   2  12   5         41.11         38.76         7.08 o
   3  12   5        104.37        105.55         6.21 o
  -2  13   5         67.46         73.88         6.14 o
  -1  13   5         93.25         87.38         6.47 o
   0  13   5          0.89         -4.87         4.87 o
   1  13   5         90.00         89.90         5.66 o
   2  13   5         66.85         72.87         6.35 o
  -1  14   5          4.96          0.95         9.25 o
   0  14   5        179.20        186.31         8.38 o
   1  14   5          5.36          6.68         5.11 o
   0   0   6        696.97        668.83        13.02 o
   1   0   6        299.08        301.98         5.14 o
   2   0   6         88.56         88.50         2.39 o
   3   0   6        448.66        406.73         6.13 o
   4   0   6          9.64         14.69         2.16 o
   5   0   6         15.00         19.35         3.68 o
  -5   1   6         11.65         13.35         3.34 o
  -4   1   6        141.85        143.62         5.41 o
  -3   1   6         22.87         24.22         1.94 o
  -2   1   6        495.99        489.54         6.28 o
  -1   1   6       1114.51       1129.75        17.37 o
   0   1   6         83.77         85.70         3.53 o
   1   1   6       1113.89       1133.15        15.07 o
   2   1   6        492.22        489.96         5.80 o
   3   1   6         23.57         22.98         2.11 o
   4   1   6        140.68        136.57         4.23 o
   5   1   6         12.35          6.84         3.40 o
  -5   2   6        166.27        164.64         7.93 o
  -4   2   6          0.21          3.11         2.75 o
  -3   2   6        366.04        356.61         5.97 o
  -2   2   6        152.51        149.60         3.37 o
  -1   2   6        180.36        184.83         3.31 o
   0   2   6       1271.85       1288.68        14.57 o
   1   2   6        187.32        194.02         4.15 o
   2   2   6        156.62        163.29         2.74 o
   3   2   6        366.69        354.39         5.55 o
   4   2   6          0.27          1.55         2.30 o
   5   2   6        165.22        160.47         6.15 o
  -5   3   6        124.87        124.30         5.26 o
  -4   3   6         65.87         74.32         3.77 o
  -3   3   6        138.85        135.45         4.07 o
  -2   3   6        401.89        404.60         6.36 o
  -1   3   6        281.10        272.94         4.98 o
   0   3   6       1206.76       1274.05        15.48 o
   1   3   6        285.04        286.04         5.32 o
   2   3   6        397.37        407.48         5.12 o
   3   3   6        131.91        131.68         3.21 o
   4   3   6         65.05         69.58         3.53 o
   5   3   6        122.55        122.66         5.12 o
  -5   4   6          5.03          9.64         4.09 o
  -4   4   6        240.68        235.73         6.80 o
  -3   4   6         88.82         99.06         3.41 o
  -2   4   6         91.39         91.74         3.90 o
  -1   4   6        605.81        602.60         9.56 o
   0   4   6        224.81        232.01         4.35 o
   1   4   6        624.96        630.73         7.85 o
   2   4   6         92.47         88.86         2.32 o
   3   4   6         91.11         90.69         2.61 o
   4   4   6        243.32        247.82         5.68 o
   5   4   6          5.13          0.71         3.30 o
  -5   5   6         95.55        108.36         5.86 o
  -4   5   6         23.52         26.47         3.51 o
  -3   5   6        240.77        245.06         6.18 o
  -2   5   6        111.42        108.94         4.94 o
  -1   5   6        202.51        189.95         6.32 o
   0   5   6        373.35        413.85         6.85 o
   1   5   6        201.06        185.92         4.12 o
   2   5   6        112.84        114.32         4.06 o
   3   5   6        249.70        250.77         4.96 o
   4   5   6         22.84         27.16         3.06 o
   5   5   6         93.41         95.85         6.27 o
  -5   6   6          7.52         11.80         4.22 o
  -4   6   6         42.47         38.19         3.98 o
  -3   6   6        125.16        115.21         4.20 o
  -2   6   6        285.76        289.77         8.04 o
  -1   6   6         58.77         53.43         2.92 o
   0   6   6         66.34         54.78         3.57 o
   1   6   6         58.95         57.33         2.48 o
   2   6   6        283.19        285.07         5.84 o
   3   6   6        123.48        118.07         3.98 o
   4   6   6         42.72         44.72         6.35 o
   5   6   6          7.90          3.07         5.13 o
  -4   7   6        243.37        229.24         6.93 o
  -3   7   6        258.10        256.99         6.66 o
  -2   7   6        450.21        450.96        10.03 o
  -1   7   6        446.67        420.30        10.69 o
   0   7   6          0.40          0.25         2.97 o
   1   7   6        448.85        418.87         7.37 o
   2   7   6        456.56        457.75         7.77 o
   3   7   6        267.72        256.68         6.43 o
   4   7   6        248.86        247.42         7.73 o
  -4   8   6        139.60        136.35         5.70 o
  -3   8   6         36.02         45.80         6.89 o
  -2   8   6        112.34        116.67         5.66 o
  -1   8   6        364.70        336.62         7.38 o
   0   8   6        258.59        239.53         6.78 o
   1   8   6        369.07        350.94         7.55 o
   2   8   6        115.43        105.49         4.15 o
   3   8   6         35.04         39.79         3.48 o
   4   8   6        138.15        122.41         5.93 o
  -4   9   6        114.40        111.27         6.19 o
  -3   9   6          4.92          5.19         3.60 o
  -2   9   6         63.16         69.21         6.16 o
  -1   9   6       1186.98       1165.84        17.56 o
   0   9   6         53.23         51.74         4.20 o
   1   9   6       1185.69       1159.27        16.87 o
   2   9   6         65.92         64.78         3.57 o
   3   9   6          4.29          3.55         3.16 o
   4   9   6        111.29        116.31         8.57 o
  -3  10   6        226.97        241.06        10.05 o
  -2  10   6        305.01        303.66        12.79 o
  -1  10   6         12.61         12.68         4.22 o
   0  10   6        297.46        289.54        12.78 o
   1  10   6         12.54         18.37         4.19 o
   2  10   6        312.86        311.86         7.47 o
   3  10   6        229.37        240.70         6.50 o
  -3  11   6         61.15         68.57         6.62 o
  -2  11   6         99.17         99.37         5.76 o
  -1  11   6         53.60         52.60         5.41 o
   0  11   6         23.05         16.00         4.14 o
   1  11   6         52.91         56.95         4.83 o
   2  11   6         98.15         94.36         5.56 o
   3  11   6         58.75         62.61         5.59 o
  -2  12   6         21.94         17.92         4.52 o
  -1  12   6         93.79         92.56         9.36 o
   0  12   6         31.39         25.55         4.37 o
   1  12   6         91.21         85.96         7.32 o
   2  12   6         22.45         22.53         5.44 o
  -2  13   6         20.79         18.94         5.25 o
  -1  13   6          3.34          6.80         8.30 o
   0  13   6         57.50         52.89         5.95 o
   1  13   6          3.47         -2.54         4.90 o
   2  13   6         22.43         19.73         8.73 o
   1   0   7        454.99        447.64         6.23 o
   2   0   7          6.47          3.90         1.20 o
   3   0   7         70.42         71.90         3.06 o
   4   0   7        943.62        913.82        13.04 o
   5   0   7          5.84         11.36         3.51 o
  -5   1   7        113.49        110.15         5.17 o
  -4   1   7          6.60          6.48         2.37 o
  -3   1   7         36.59         32.64         2.20 o
  -2   1   7        295.54        292.63         4.30 o
  -1   1   7        475.69        462.21         6.65 o
   0   1   7        108.25         83.89         2.79 o
   1   1   7        477.70        462.24         6.76 o
   2   1   7        293.03        290.65         4.04 o
   3   1   7         37.24         37.79         2.69 o
   4   1   7          6.05          2.08         2.35 o
   5   1   7        116.05        110.13         5.27 o
  -5   2   7         38.87         40.25         3.65 o
  -4   2   7         54.88         52.52         3.01 o
  -3   2   7        135.84        131.18         3.53 o
  -2   2   7        151.69        144.53         3.41 o
  -1   2   7        270.34        282.85         4.44 o
   0   2   7          7.26          6.72         1.79 o
   1   2   7        260.48        273.26         4.88 o
   2   2   7        154.65        147.47         3.04 o
   3   2   7        139.32        141.71         4.07 o
   4   2   7         58.31         60.84         3.36 o
   5   2   7         38.81         40.57         4.04 o
  -5   3   7         92.77         97.43         4.60 o
  -4   3   7         35.57         45.08         3.30 o
  -3   3   7         54.64         57.52         3.22 o
  -2   3   7        182.69        178.33         3.83 o
  -1   3   7        246.33        230.06         4.49 o
   0   3   7        857.06        912.02        10.77 o
   1   3   7        252.82        225.16         5.99 o
   2   3   7        185.01        183.56         3.75 o
   3   3   7         52.16         47.56         2.45 o
   4   3   7         36.80         37.44         3.13 o
   5   3   7         93.13         91.77         4.66 o
  -5   4   7         34.48         45.29         6.61 o
  -4   4   7         65.29         69.33         3.59 o
  -3   4   7        219.70        205.14         5.12 o
  -2   4   7          8.03          7.41         2.61 o
  -1   4   7        760.53        774.19        12.58 o
   0   4   7        485.63        472.71         6.82 o
   1   4   7        765.30        788.45        11.25 o
   2   4   7          7.79          8.45         2.48 o
   3   4   7        214.01        214.42         4.43 o
   4   4   7         66.37         66.05         3.89 o
   5   4   7         35.82         46.58         4.44 o
  -5   5   7          4.39          3.35         5.35 o
  -4   5   7        214.60        224.67         7.43 o
  -3   5   7        574.82        583.46        10.11 o
  -2   5   7          6.82          9.20         3.19 o
  -1   5   7        617.35        608.09        10.78 o
   0   5   7         58.13         59.08         2.58 o
   1   5   7        608.26        608.01         8.48 o
   2   5   7          6.69          1.27         2.47 o
   3   5   7        576.73        576.95         8.52 o
   4   5   7        209.59        216.76         6.05 o
   5   5   7          4.33          3.62         4.17 o
  -4   6   7        191.70        189.71         6.30 o
  -3   6   7        877.03        881.99        14.05 o
  -2   6   7        134.76        130.02         5.77 o
  -1   6   7        134.63        137.63         5.16 o
   0   6   7          4.62         -1.74         3.02 o
   1   6   7        137.55        135.54         3.70 o
   2   6   7        131.21        131.63         3.94 o
   3   6   7        867.86        855.38        12.25 o
   4   6   7        190.66        197.85        11.54 o
  -4   7   7         32.19         43.37         5.94 o
  -3   7   7        150.34        153.14         5.28 o
  -2   7   7        630.60        598.32        12.11 o
  -1   7   7         75.78         67.89         3.53 o
   0   7   7        189.46        180.55         6.28 o
   1   7   7         70.95         61.46         3.22 o
   2   7   7        623.31        597.93        10.02 o
   3   7   7        145.37        140.78         5.04 o
   4   7   7         33.53         39.61         5.27 o
  -4   8   7        279.78        273.70         8.86 o
  -3   8   7          6.52          6.30         3.11 o
  -2   8   7        198.39        190.61         6.93 o
  -1   8   7        369.12        359.91         8.13 o
   0   8   7         45.04         42.76         4.12 o
   1   8   7        363.79        358.48         7.91 o
   2   8   7        196.93        190.93         5.98 o
   3   8   7          5.88          0.17         4.12 o
   4   8   7        275.15        288.41         8.55 o
  -4   9   7         39.22         41.83         6.07 o
  -3   9   7         18.61         17.90         3.85 o
  -2   9   7         11.70          8.95         3.90 o
  -1   9   7        345.56        343.89        12.36 o
   0   9   7        284.82        291.38         7.91 o
   1   9   7        346.04        345.83         9.31 o
   2   9   7          9.46          8.52         2.99 o
   3   9   7         17.14         16.90         3.77 o
   4   9   7         40.27         37.15         5.07 o
  -3  10   7         12.94          2.21         5.38 o
  -2  10   7         41.35         43.96         4.67 o
  -1  10   7        202.21        212.47         8.23 o
   0  10   7         54.22         52.15         5.51 o
   1  10   7        203.10        198.95         7.74 o
   2  10   7         39.58         40.36         4.60 o
   3  10   7         13.66         11.46         3.78 o
  -3  11   7        100.75         95.73         7.40 o
  -2  11   7        286.26        284.52         8.98 o
  -1  11   7         18.44         12.22         4.81 o
   0  11   7         35.18         38.75         4.35 o
   1  11   7         20.46         16.87         4.39 o
   2  11   7        286.44        294.87         9.92 o
   3  11   7         99.75         93.39         6.08 o
  -2  12   7         69.40         66.77         5.47 o
  -1  12   7         67.89         71.07         6.04 o
   0  12   7         30.74         24.49         5.26 o
   1  12   7         68.51         65.05         5.16 o
   2  12   7         69.70         63.54         5.66 o
  -1  13   7        159.15        169.48         8.35 o
   0  13   7          5.73         -3.21         5.06 o
   1  13   7        162.61        184.33         7.43 o
   0   0   8        350.79        327.16         8.66 o
   1   0   8        642.21        649.84         8.11 o
   2   0   8         27.24         28.22         1.81 o
   3   0   8         31.39         31.72         2.69 o
   4   0   8          6.23          5.46         2.61 o
   5   0   8        195.18        206.45         8.97 o
  -5   1   8         13.50         14.51         3.48 o
  -4   1   8         95.14         92.95         3.67 o
  -3   1   8         61.13         66.36         2.84 o
  -2   1   8         34.50         33.24         2.19 o
  -1   1   8        631.44        636.70         8.05 o
   0   1   8        424.17        419.04         6.44 o
   1   1   8        635.79        664.51         8.86 o
   2   1   8         32.52         35.24         1.71 o
   3   1   8         60.09         65.03         3.15 o
   4   1   8         93.56         93.35         3.70 o
   5   1   8         14.06         15.63         3.71 o
  -5   2   8        135.90        145.55         5.50 o
  -4   2   8         42.89         48.77         2.96 o
  -3   2   8        205.27        192.65         4.33 o
  -2   2   8        287.45        285.69         5.51 o
  -1   2   8          8.56         10.77         1.82 o
   0   2   8        158.92        160.17         3.55 o
   1   2   8          9.60         12.01         1.86 o
   2   2   8        288.00        286.18         4.59 o
   3   2   8        202.52        182.10         4.89 o
   4   2   8         39.48         42.99         3.20 o
   5   2   8        136.29        147.84         6.08 o
  -5   3   8         41.23         41.45         4.03 o
  -4   3   8          4.29          7.44         2.93 o
  -3   3   8         85.10         81.23         3.29 o
  -2   3   8        525.02        510.89         8.01 o
  -1   3   8        382.75        371.44         6.32 o
   0   3   8        991.18        939.18        11.13 o
   1   3   8        375.39        364.83         6.29 o
   2   3   8        532.08        520.43         8.29 o
   3   3   8         81.51         78.01         3.34 o
   4   3   8          4.07         11.11         2.75 o
   5   3   8         40.37         43.11         5.09 o
  -4   4   8        101.37        110.60         4.31 o
  -3   4   8        164.56        157.23         4.81 o
  -2   4   8        523.91        505.61        10.17 o
  -1   4   8        128.48        115.50         4.38 o
   0   4   8          1.93          3.49         1.75 o
   1   4   8        127.62        115.87         3.89 o
   2   4   8        528.96        510.68         8.09 o
   3   4   8        168.18        173.36         4.69 o
   4   4   8        100.41        100.38         4.83 o
  -4   5   8         21.95         25.91         7.25 o
  -3   5   8         12.48         18.45         3.21 o
  -2   5   8         29.48         27.45         3.38 o
  -1   5   8         50.30         52.11         3.25 o
   0   5   8        303.00        272.77         5.28 o
   1   5   8         50.90         50.06         2.52 o
   2   5   8         34.13         33.81         2.95 o
   3   5   8         13.68         21.89         4.13 o
   4   5   8         21.57         18.50         3.25 o
  -4   6   8         60.05         61.38         5.28 o
  -3   6   8         47.89         54.18         3.80 o
  -2   6   8        639.64        636.23        13.79 o
  -1   6   8        243.42        231.34         6.53 o
   0   6   8        222.43        221.56        10.40 o
   1   6   8        241.59        230.91         7.22 o
   2   6   8        643.55        617.72         9.51 o
   3   6   8         50.08         52.22         3.70 o
   4   6   8         63.78         67.29         5.67 o
  -4   7   8        141.75        141.92         6.77 o
  -3   7   8          8.07          7.83         3.09 o
  -2   7   8        270.72        273.67        10.09 o
  -1   7   8        196.97        190.49         5.97 o
   0   7   8        224.50        202.01         6.66 o
   1   7   8        201.15        186.32         5.00 o
   2   7   8        276.75        275.14         6.37 o
   3   7   8          8.72          2.90         3.87 o
   4   7   8        143.02        140.50         6.38 o
  -4   8   8        148.40        133.74         6.66 o
  -3   8   8         39.12         50.93         7.16 o
  -2   8   8         47.37         47.81         4.46 o
  -1   8   8         51.04         42.10         3.65 o
   0   8   8          2.52          1.28         3.51 o
   1   8   8         49.18         43.40         4.52 o
   2   8   8         45.74         46.71         3.92 o
   3   8   8         41.78         40.65         4.81 o
   4   8   8        150.89        146.04         6.55 o
  -3   9   8        119.95        118.33         5.91 o
  -2   9   8          6.08          5.58         3.89 o
  -1   9   8        612.98        606.08        11.54 o
   0   9   8         28.83         28.59         4.09 o
   1   9   8        619.79        602.18        12.94 o
   2   9   8          5.48          5.17         6.00 o
   3   9   8        120.51        110.74        12.82 o
  -3  10   8         29.68         28.82         7.79 o
  -2  10   8        140.31        134.13         7.96 o
  -1  10   8         13.25         13.51         4.75 o
   0  10   8         41.46         42.75         4.26 o
   1  10   8         14.36         10.45         4.07 o
   2  10   8        142.46        136.91         8.70 o
   3  10   8         29.85         44.02         9.39 o
  -2  11   8         52.72         52.49         5.13 o
  -1  11   8         38.09         35.65         5.39 o
   0  11   8         27.35         23.37         4.58 o
   1  11   8         41.79         43.92         4.63 o
   2  11   8         50.77         52.22         4.99 o
  -1  12   8          2.70         -2.23         7.79 o
   0  12   8        110.68         97.17         6.70 o
   1  12   8          2.29          6.75         4.26 o
   1   0   9        265.07        261.44         4.34 o
   2   0   9        102.44         78.33         2.92 o
   3   0   9        156.71        163.85         5.08 o
   4   0   9        286.68        289.61         6.16 o
  -4   1   9          4.74          6.56         2.51 o
  -3   1   9         37.19         42.85         2.73 o
  -2   1   9        220.77        216.08         4.32 o
  -1   1   9          8.76          5.68         1.55 o
   0   1   9       1080.59       1041.04        12.32 o
   1   1   9          9.29          6.91         1.93 o
   2   1   9        210.74        206.78         4.46 o
   3   1   9         35.96         35.92         3.21 o
   4   1   9          4.54          7.43         3.59 o
  -4   2   9        253.87        249.06         5.76 o
  -3   2   9         81.05         70.32         3.10 o
  -2   2   9         47.83         44.11         2.37 o
  -1   2   9         85.46         90.42         3.43 o
   0   2   9          0.00         -0.90         1.75 o
   1   2   9         88.12         82.09         2.94 o
   2   2   9         52.02         53.76         2.94 o
   3   2   9         85.49         78.00         3.79 o
   4   2   9        256.75        263.60         6.20 o
  -4   3   9          9.36         11.63         3.48 o
  -3   3   9        273.68        273.99         5.56 o
  -2   3   9        223.73        228.26         6.90 o
  -1   3   9         25.30         23.51         2.20 o
   0   3   9        347.94        331.60         5.53 o
   1   3   9         24.66         22.17         2.48 o
   2   3   9        221.31        224.64         5.31 o
   3   3   9        272.02        254.63         6.83 o
   4   3   9         10.00          9.52         3.16 o
  -4   4   9         43.21         45.03         4.35 o
  -3   4   9        269.83        277.96         6.38 o
  -2   4   9        135.17        121.55         5.09 o
  -1   4   9         30.02         28.32         4.86 o
   0   4   9        426.17        420.09         6.49 o
   1   4   9         32.17         27.16         2.78 o
   2   4   9        132.37        115.51         4.12 o
   3   4   9        262.51        274.02         7.45 o
   4   4   9         42.33         46.08         3.80 o
  -4   5   9         36.66         41.78         5.31 o
  -3   5   9        459.29        457.93         9.75 o
  -2   5   9         43.51         41.33         4.31 o
  -1   5   9        310.05        307.51         7.47 o
   0   5   9          9.37          7.65         2.25 o
   1   5   9        308.14        289.57         6.19 o
   2   5   9         42.31         40.58         3.35 o
   3   5   9        462.52        455.33         9.62 o
   4   5   9         37.99         43.82         3.88 o
  -4   6   9         56.27         62.08         5.74 o
  -3   6   9         99.35        102.00         4.98 o
  -2   6   9        162.67        156.46         9.71 o
  -1   6   9        218.12        224.37         6.65 o
   0   6   9         54.70         43.93         3.86 o
   1   6   9        218.66        213.73         6.27 o
   2   6   9        161.01        161.76         4.81 o
   3   6   9         93.43        101.15         5.86 o
   4   6   9         57.77         66.99         4.17 o
  -4   7   9          4.76          6.40         4.45 o
  -3   7   9         95.15         99.18         6.99 o
  -2   7   9         30.70         34.22         6.24 o
  -1   7   9         77.00         80.35         4.51 o
   0   7   9       1037.27        995.30        18.00 o
   1   7   9         71.12         71.46         4.00 o
   2   7   9         30.04         32.00         3.98 o
   3   7   9         93.68         94.65         4.97 o
   4   7   9          4.29          3.55         3.80 o
  -3   8   9         33.99         40.27         4.74 o
  -2   8   9         94.96        105.24         9.54 o
  -1   8   9         10.41          8.26         3.16 o
   0   8   9         14.03         10.57         3.63 o
   1   8   9         10.44         12.88         3.16 o
   2   8   9         95.64         98.22         4.70 o
   3   8   9         35.30         33.81         4.06 o
  -3   9   9          2.98          5.67         7.52 o
  -2   9   9         24.24         32.62         4.46 o
  -1   9   9         90.16         82.41         7.67 o
   0   9   9        315.44        339.46         9.12 o
   1   9   9         89.75         80.39         6.09 o
   2   9   9         23.47         29.57         3.83 o
   3   9   9          2.98         -0.51         9.60 o
  -2  10   9        109.12        116.18         6.25 o
  -1  10   9         50.01         56.08         5.55 o
   0  10   9         54.72         53.18         5.51 o
   1  10   9         49.07         52.68         5.63 o
   2  10   9        108.16        113.25         7.56 o
  -2  11   9          4.66          4.33         4.61 o
  -1  11   9         27.29         29.92         6.19 o
   0  11   9        817.04        824.35        17.44 o
   1  11   9         25.26         27.02         4.47 o
   2  11   9          4.71         10.65         5.42 o
  -1  12   9         41.47         35.58         6.05 o
   0  12   9        136.19        140.15         7.74 o
   1  12   9         42.38         41.69         5.05 o
   0   0  10         13.56         13.75         3.41 o
   1   0  10          0.86          2.18         1.82 o
   2   0  10        114.33        114.07         3.62 o
   3   0  10        103.97        104.33         6.48 o
   4   0  10         27.62         26.08         3.18 o
  -4   1  10         12.35         12.80         3.37 o
  -3   1  10         24.51         25.34         2.62 o
  -2   1  10         40.25         43.53         2.54 o
  -1   1  10        865.30        830.65        10.32 o
   0   1  10         28.44         29.16         2.36 o
   1   1  10        863.95        841.26        10.43 o
   2   1  10         39.36         34.24         2.56 o
   3   1  10         26.88         24.98         3.15 o
   4   1  10         12.39         11.83         3.09 o
  -4   2  10         85.40        101.15         4.50 o
  -3   2  10         32.94         35.86         3.20 o
  -2   2  10        562.35        563.18         8.26 o
  -1   2  10        452.36        444.90         7.64 o
   0   2  10         45.18         42.18         2.28 o
   1   2  10        447.82        442.40         6.94 o
   2   2  10        554.35        550.66         9.15 o
   3   2  10         33.68         30.99         3.42 o
   4   2  10         86.03         96.06         4.79 o
  -4   3  10        120.35        119.61         5.62 o
  -3   3  10         97.58         99.35         4.11 o
  -2   3  10        155.58        158.72         5.33 o
  -1   3  10        256.18        238.86         5.46 o
   0   3  10        302.16        303.04         5.46 o
   1   3  10        264.91        252.31         6.41 o
   2   3  10        161.12        175.04         6.42 o
   3   3  10         95.06         84.10         4.25 o
   4   3  10        120.06        120.92         9.36 o
  -4   4  10         54.27         56.21         4.32 o
  -3   4  10        246.94        227.76         7.63 o
  -2   4  10        451.29        449.47        10.26 o
  -1   4  10         38.30         40.08         3.39 o
   0   4  10          1.27         -0.34         2.34 o
   1   4  10         37.80         35.76         2.93 o
   2   4  10        456.17        458.86         7.92 o
   3   4  10        249.81        226.16         6.89 o
   4   4  10         50.90         57.18         4.20 o
  -4   5  10          7.38         -0.42         5.41 o
  -3   5  10         44.78         46.83         3.98 o
  -2   5  10         79.85         72.96         5.44 o
  -1   5  10         61.89         66.70         5.72 o
   0   5  10        198.99        205.70         4.89 o
   1   5  10         60.91         58.80         3.32 o
   2   5  10         81.02         76.56         3.62 o
   3   5  10         43.86         42.19         5.11 o
   4   5  10          7.07          9.41         3.44 o
  -3   6  10          5.60          9.34         3.43 o
  -2   6  10         47.10         49.79         4.36 o
  -1   6  10          5.16          8.79         3.00 o
   0   6  10          0.01         -3.11         3.11 o
   1   6  10          4.74          5.98         2.76 o
   2   6  10         47.82         49.05         3.54 o
   3   6  10          6.25          6.10         3.45 o
  -3   7  10         17.85         24.45         6.19 o
  -2   7  10         80.42         85.76         5.92 o
  -1   7  10        151.60        149.13         5.79 o
   0   7  10        526.38        491.67        11.07 o
   1   7  10        145.11        148.61         5.43 o
   2   7  10         78.64         76.81         4.35 o
   3   7  10         18.55         19.43         3.34 o
  -3   8  10         92.87        104.47         8.00 o
  -2   8  10         38.46         36.24         5.06 o
  -1   8  10          3.47          9.38         3.05 o
   0   8  10          0.73          4.40         3.87 o
   1   8  10          3.32          3.53         3.25 o
   2   8  10         38.53         35.39         3.84 o
   3   8  10         92.93         95.55         6.93 o
  -2   9  10         53.70         52.22         8.81 o
  -1   9  10        251.91        260.85         9.90 o
   0   9  10          1.23         -6.05         6.05 o
   1   9  10        255.15        255.48        10.53 o
   2   9  10         53.23         53.18         4.16 o
  -2  10  10          0.40          3.11         7.82 o
  -1  10  10         27.95         39.78         9.28 o
   0  10  10          0.00          1.03         3.78 o
   1  10  10         28.52         24.00         4.46 o
   2  10  10          0.38          0.93         4.19 o
  -1  11  10         66.30         76.17         6.87 o
   0  11  10         33.10         42.99         5.70 o
   1  11  10         69.85         81.23         5.36 o
   1   0  11        204.69        211.38         4.26 o
   2   0  11          3.22          3.18         2.16 o
   3   0  11          2.45          1.85         2.40 o
   4   0  11        104.11        105.18         4.89 o
  -4   1  11          0.02          8.20         2.88 o
  -3   1  11         45.63         46.97         2.98 o
  -2   1  11        209.37        214.07         4.73 o
  -1   1  11         19.84         23.80         2.77 o
   0   1  11        315.75        309.52         5.56 o
   1   1  11         21.39         21.39         3.22 o
   2   1  11        205.62        214.58         4.79 o
   3   1  11         46.33         44.39         3.61 o
   4   1  11          0.04          9.39         3.11 o
  -4   2  11        218.46        214.29         5.97 o
  -3   2  11        183.72        185.22         5.09 o
  -2   2  11         11.43          9.32         2.20 o
  -1   2  11        336.34        328.62         6.53 o
   0   2  11        136.73        134.75         3.96 o
   1   2  11        337.68        321.37         5.88 o
   2   2  11         12.27         15.31         2.77 o
   3   2  11        187.12        186.15         5.84 o
   4   2  11        218.40        201.17        13.53 o
  -4   3  11         28.47         24.97         3.93 o
  -3   3  11         51.94         51.60         3.11 o
  -2   3  11         62.00         62.52         3.78 o
  -1   3  11        143.21        150.81         4.63 o
   0   3  11         62.40         62.40         2.80 o
   1   3  11        143.29        147.11         4.59 o
   2   3  11         61.29         61.33         3.33 o
   3   3  11         53.28         43.84         4.69 o
   4   3  11         28.71         31.06         3.86 o
  -3   4  11        269.70        266.88         7.88 o
  -2   4  11         47.52         42.65         4.23 o
  -1   4  11         55.05         52.43         4.66 o
   0   4  11          7.33          8.21         2.39 o
   1   4  11         54.01         53.10         4.53 o
   2   4  11         46.91         46.31         4.34 o
   3   4  11        271.78        293.93        26.32 o
  -3   5  11         27.86         28.97         3.79 o
  -2   5  11         11.26         10.05         4.99 o
  -1   5  11        465.79        457.50        22.59 o
   0   5  11        180.26        179.31         5.98 o
   1   5  11        467.00        449.69         9.18 o
   2   5  11         11.56          8.42         2.81 o
   3   5  11         28.56         30.15         3.81 o
  -3   6  11         54.43         65.11         6.03 o
  -2   6  11          2.60         -4.28         4.28 o
  -1   6  11        143.85        138.62         7.48 o
   0   6  11         61.96         51.34         4.15 o
   1   6  11        143.23        142.49         5.10 o
   2   6  11          2.25          5.15         2.93 o
   3   6  11         53.98         55.02         4.34 o
  -3   7  11         11.77         16.86         3.67 o
  -2   7  11         46.25         48.16         4.53 o
  -1   7  11         87.18         96.00         4.85 o
   0   7  11        105.06        104.29         5.42 o
   1   7  11         85.16         95.33         4.42 o
   2   7  11         45.13         47.82         3.58 o
   3   7  11         11.65         10.06         4.10 o
  -2   8  11        124.04        132.92         9.72 o
  -1   8  11         20.89         22.86         6.73 o
   0   8  11         26.91         22.63         3.82 o
   1   8  11         20.31         22.92         3.34 o
   2   8  11        121.42        125.67         7.61 o
  -2   9  11         45.81         61.27         8.67 o
  -1   9  11         26.14         28.42         7.19 o
   0   9  11         58.88         72.75         4.92 o
   1   9  11         26.53         24.78         4.83 o
   2   9  11         46.49         51.79         4.15 o
  -1  10  11         11.71         16.58         5.26 o
   0  10  11         11.34         20.55         4.01 o
   1  10  11         11.71          4.87         9.83 o
   0   0  12       2106.61       2113.67        34.52 o
   1   0  12        163.34        158.18         4.86 o
   2   0  12         22.69         22.10         3.67 o
   3   0  12        201.49        212.89         6.29 o
  -3   1  12         13.41         12.88         2.63 o
  -2   1  12        109.58        109.34         3.76 o
  -1   1  12        448.00        462.53         8.22 o
   0   1  12         10.34          9.95         2.39 o
   1   1  12        456.17        455.54         7.30 o
   2   1  12        109.00        113.11         4.59 o
   3   1  12         12.81         15.68         3.97 o
  -3   2  12         50.13         54.15         3.29 o
  -2   2  12         51.36         51.26         5.37 o
  -1   2  12         63.95         64.09         3.43 o
   0   2  12          0.13         -0.32         3.46 o
   1   2  12         63.13         62.16         3.03 o
   2   2  12         49.56         48.36         5.71 o
   3   2  12         48.44         51.31         5.66 o
  -3   3  12         28.91         38.07         3.75 o
  -2   3  12        144.70        154.57         5.46 o
  -1   3  12         28.85         27.13         3.02 o
   0   3  12          8.88          6.96         2.31 o
   1   3  12         30.14         29.15         3.49 o
   2   3  12        140.76        149.32         4.76 o
   3   3  12         29.17         34.13         3.92 o
  -3   4  12         69.40         76.42         5.53 o
  -2   4  12        124.79        116.52         5.76 o
  -1   4  12         53.25         44.23         3.65 o
   0   4  12         70.91         73.45         3.86 o
   1   4  12         53.69         49.07         3.18 o
   2   4  12        121.92        122.69         4.63 o
   3   4  12         70.03         77.22         6.68 o
  -3   5  12          6.32          2.74         6.71 o
  -2   5  12        290.77        287.07         8.27 o
  -1   5  12         89.00         90.39         5.25 o
   0   5  12         22.15         26.95         3.29 o
   1   5  12         88.25         85.61         3.71 o
   2   5  12        289.02        289.97         6.29 o
   3   5  12          6.40          9.66         3.57 o
  -3   6  12         18.57         19.68         8.11 o
  -2   6  12          8.33          3.07         3.72 o
  -1   6  12         23.31         20.76         7.29 o
   0   6  12         18.77         20.39         3.61 o
   1   6  12         23.70         26.20         3.06 o
   2   6  12          9.76          9.76         3.03 o
   3   6  12         18.54         19.84         4.37 o
  -2   7  12         61.78         66.37         5.34 o
  -1   7  12         96.76        107.66        13.67 o
   0   7  12        103.75        102.03         5.50 o
   1   7  12         99.33         99.31         5.70 o
   2   7  12         61.85         57.76         4.23 o
  -2   8  12         22.70         14.23         4.49 o
  -1   8  12          4.59         -0.83         5.80 o
   0   8  12         62.31         60.20         6.46 o
   1   8  12          4.32          2.68         4.49 o
   2   8  12         23.61         26.16         9.18 o
  -1   9  12        149.89        160.63         8.61 o
   0   9  12          2.85          8.82         3.74 o
   1   9  12        149.65        167.78         8.19 o
   1   0  13         18.08         16.77         2.88 o
   2   0  13        129.04        132.67         4.70 o
   3   0  13          2.85          0.84         4.00 o
  -3   1  13          4.01          3.73         2.60 o
  -2   1  13        101.30        117.83         5.07 o
  -1   1  13         89.31         88.30         3.85 o
   0   1  13        508.22        513.08         8.72 o
   1   1  13         92.03         88.23         3.39 o
   2   1  13        104.17        110.35         4.34 o
   3   1  13          4.45          2.61         6.98 o
  -3   2  13         78.65         82.28         3.88 o
  -2   2  13        162.49        174.17         5.89 o
  -1   2  13        100.79        105.27         4.27 o
   0   2  13        176.17        167.46         6.82 o
   1   2  13        101.42        108.74         5.23 o
   2   2  13        163.67        175.95         7.89 o
   3   2  13         80.16         84.33         4.80 o
  -3   3  13         37.97         37.72         3.57 o
  -2   3  13         70.17         76.25         4.27 o
  -1   3  13        124.33        131.50         5.93 o
   0   3  13        102.53         98.37         4.09 o
   1   3  13        126.95        133.00         4.55 o
   2   3  13         71.86         73.63         4.67 o
   3   3  13         37.57         36.43        11.16 o
  -2   4  13         62.60         66.16         9.47 o
  -1   4  13         32.25         27.91         4.05 o
   0   4  13        124.41        132.44         4.79 o
   1   4  13         31.11         33.41         3.45 o
   2   4  13         62.81         57.28         4.04 o
  -2   5  13          6.62          4.92         4.22 o
  -1   5  13        110.44        102.41         6.91 o
   0   5  13          2.89          5.00         8.10 o
   1   5  13        106.68        110.53         7.02 o
   2   5  13          6.75          4.51         5.80 o
  -2   6  13         21.14         24.53         4.34 o
  -1   6  13         24.18         20.08         4.35 o
   0   6  13          0.04         -2.85         3.22 o
   1   6  13         23.21         25.10         6.66 o
   2   6  13         21.87         28.92         3.85 o
  -1   7  13         59.43         76.75         6.32 o
   0   7  13         52.66         55.93         4.53 o
   1   7  13         57.63         63.95         4.92 o
   0   8  13          9.86          8.90         4.83 o
   0   0  14        436.23        456.78        14.25 o
   1   0  14          3.35          7.45         3.52 o
   2   0  14         72.90         78.10         6.18 o
  -2   1  14         15.99         17.84         3.35 o
  -1   1  14         27.39         26.10         3.09 o
   0   1  14         56.00         64.39         4.43 o
   1   1  14         29.71         35.63         4.61 o
   2   1  14         16.81         11.99         2.90 o
  -2   2  14         33.16         39.20         5.61 o
  -1   2  14        182.53        181.89         5.35 o
   0   2  14         28.36         34.86         3.87 o
   1   2  14        178.79        187.01         5.20 o
   2   2  14         32.96         41.15         4.61 o
  -2   3  14        115.84        120.49         6.81 o
  -1   3  14         55.92         56.92         3.57 o
   0   3  14          2.03          5.19         4.17 o
   1   3  14         57.39         62.59         4.51 o
   2   3  14        116.69        120.66         5.26 o
  -2   4  14         17.82         23.76         8.05 o
  -1   4  14          5.59          2.42         3.18 o
   0   4  14         34.35         33.64         8.05 o
   1   4  14          6.27          2.75         6.50 o
   2   4  14         18.59         27.28         4.74 o
  -1   5  14          8.84          9.58         4.00 o
   0   5  14        186.02        188.58        10.44 o
   1   5  14          8.70         10.40         4.15 o
  -1   6  14         62.58         57.63         6.54 o
   0   6  14         17.57         18.12         3.82 o
   1   6  14         63.25         63.00         6.15 o
   1   0  15         64.02         83.28        10.74 o
  -1   1  15         36.65         40.12         6.42 o
   0   1  15        170.17        182.56         6.10 o
   1   1  15         37.39         42.99         6.68 o
  -1   2  15        150.76        160.55         6.06 o
   0   2  15         61.79         64.40         4.18 o
   1   2  15        152.28        159.62         7.18 o
  -1   3  15        144.59        148.91         6.87 o
   0   3  15         36.75         44.17         4.91 o
   1   3  15        143.51        148.38         8.44 o
                                                
